# Supplementary material for: Chlorido(2-chloro­nicotinato)triphenyl­anti­mony(V)
Source: Acta Crystallogr Sect E Struct Rep Online. 2008 Sep 20;64(Pt 10):m1302. doi: 10.1107/S1600536808029632 (PMC2959277; doi:10.1107/S1600536808029632)
Supplement: Supplementary file 1 [file e-64-m1302-sup1.cif]

##############################################################################
###                                                                        ###
###        Electronic paper (Acta Crystallographica Section E)             ###
###                                                                        ###
##############################################################################
#                                                                            #
# This CIF contains the data in a paper accepted for publication in Acta     #
# Crystallographica Section E. It conforms to the requirements of Notes      #
# for Authors for Section E, and has been peer reviewed under the auspices   #
# of the IUCr Commission on Journals.                                        #
#                                                                            #
# Full details of the Crystallographic Information File format               #
# are given in the paper "The Crystallographic Information File (CIF):       #
# a New Standard Archive File for Crystallography" by S. R. Hall, F. H.      #
# Allen and I. D. Brown [Acta Cryst. (1991), A47, 655-685].                  #
#                                                                            #
# The current version of the core CIF dictionary is obtainable from          #
# ftp://ftp.iucr.org/pub/cif_core.dic. The current version number is 2.4.    #
#                                                                            #
# Software is freely available for graphical display of the structure(s) in  #
# this CIF.  For information consult the CIF home page http://www.iucr.org/  #
# cif/home.html                                                              #
#                                                                            #
# This file may be used for bona fide research purposes within the           #
# scientific community so long as proper attribution is given to the journal # 
# article from which it was obtained.                                        #
#                                                                            #
##############################################################################
                                             
data_I
_audit_creation_method     SHELXL-97
_chemical_name_systematic
;
Chlorido(2-chloronicotinato)triphenylantimony(V)
;
_chemical_name_common     ?
_chemical_formula_moiety     'C24 H18 Cl2 N O2 Sb'
_chemical_formula_sum     'C24 H18 Cl2 N O2 Sb'
_chemical_formula_iupac     '[Sb (C6 H5)3 (C6 H3 Cl N O2) Cl]'
_chemical_formula_weight     545.04
_chemical_melting_point     ?
_symmetry_cell_setting     Monoclinic
_symmetry_space_group_name_H-M     'P 21/n'
_symmetry_space_group_name_Hall     '-P 2yn'
loop_
    _symmetry_equiv_pos_as_xyz
    'x, y, z'
    '-x+1/2, y+1/2, -z+1/2'
    '-x, -y, -z'
    'x-1/2, -y-1/2, z-1/2'
_cell_length_a     11.9580(9)
_cell_length_b     15.4428(18)
_cell_length_c     12.0264(15)
_cell_angle_alpha     90.00
_cell_angle_beta     94.291(2)
_cell_angle_gamma     90.00
_cell_volume     2214.6(4)
_cell_formula_units_Z     4
_cell_measurement_reflns_used     5771
_cell_measurement_theta_min     2.315
_cell_measurement_theta_max     28.007
_cell_measurement_temperature     298(2)
_exptl_crystal_description     block
_exptl_crystal_colour     colorless
_exptl_crystal_size_max     0.45
_exptl_crystal_size_mid     0.41
_exptl_crystal_size_min     0.40
_exptl_crystal_density_diffrn     1.635
_exptl_crystal_density_meas     ?
_exptl_crystal_density_method     'not measured'
_exptl_crystal_F_000     1080
_exptl_absorpt_coefficient_mu     1.508
_exptl_absorpt_correction_type     multi-scan
_exptl_absorpt_process_details     '(SADABS; Sheldrick, 1996)'
_exptl_absorpt_correction_T_min     0.5502
_exptl_absorpt_correction_T_max     0.5838
_exptl_special_details
;
;
_diffrn_ambient_temperature     298(2)
_diffrn_radiation_type     MoK\a
_diffrn_radiation_wavelength     0.71073
_diffrn_radiation_source     'fine-focus sealed tube'
_diffrn_radiation_monochromator     graphite
_diffrn_measurement_device_type     'Bruker SMART CCD'
_diffrn_measurement_method     '\f and \w'
_diffrn_detector_area_resol_mean     ?
_diffrn_reflns_number     10922
_diffrn_reflns_av_R_equivalents     0.0262
_diffrn_reflns_av_sigmaI/netI     0.0297
_diffrn_reflns_theta_min     2.15
_diffrn_reflns_theta_max     25.01
_diffrn_reflns_theta_full     25.01
_diffrn_measured_fraction_theta_max     0.998
_diffrn_measured_fraction_theta_full     0.998
_diffrn_reflns_limit_h_min     -13
_diffrn_reflns_limit_h_max     14
_diffrn_reflns_limit_k_min     -17
_diffrn_reflns_limit_k_max     18
_diffrn_reflns_limit_l_min     -14
_diffrn_reflns_limit_l_max     10
_diffrn_standards_number     ?
_diffrn_standards_interval_count     ?
_diffrn_standards_interval_time     ?
_diffrn_standards_decay_%     ?
_reflns_number_total     3893
_reflns_number_gt     3149
_reflns_threshold_expression     I>2\s(I)
_refine_ls_structure_factor_coef     fsqd
_refine_ls_matrix_type     full
_refine_ls_R_factor_all     0.0368
_refine_ls_R_factor_gt     0.0232
_refine_ls_wR_factor_gt     0.0584
_refine_ls_wR_factor_ref     0.0713
_refine_ls_goodness_of_fit_ref     1.000
_refine_ls_restrained_S_all     1.000
_refine_ls_number_reflns     3893
_refine_ls_number_parameters     271
_refine_ls_number_restraints     0
_refine_ls_hydrogen_treatment     constr
_refine_ls_weighting_scheme     calc
_refine_ls_weighting_details
         'calc w=1/[\s^2^(Fo^2^)+(0.0415P)^2^+0.4912P] where P=(Fo^2^+2Fc^2^)/3'
_atom_sites_solution_hydrogens     geom
_atom_sites_solution_primary     direct
_atom_sites_solution_secondary     difmap
_refine_ls_shift/su_max     0.001
_refine_ls_shift/su_mean     0.000
_refine_diff_density_max     0.516
_refine_diff_density_min     -0.385
_refine_ls_extinction_method     none
_refine_ls_extinction_coef     ?
loop_
    _atom_type_symbol
    _atom_type_description
    _atom_type_scat_dispersion_real
    _atom_type_scat_dispersion_imag
    _atom_type_scat_source
    'C' 'C' 0.0033 0.0016
                         'International Tables Vol C Tables 4.2.6.8 and 6.1.1.4'
    'H' 'H' 0.0000 0.0000
                         'International Tables Vol C Tables 4.2.6.8 and 6.1.1.4'
    'N' 'N' 0.0061 0.0033
                         'International Tables Vol C Tables 4.2.6.8 and 6.1.1.4'
    'O' 'O' 0.0106 0.0060
                         'International Tables Vol C Tables 4.2.6.8 and 6.1.1.4'
    'Sb' 'Sb' -0.5866 1.5461
                         'International Tables Vol C Tables 4.2.6.8 and 6.1.1.4'
    'Cl' 'Cl' 0.1484 0.1585
                         'International Tables Vol C Tables 4.2.6.8 and 6.1.1.4'
_computing_data_collection     'SMART (Siemens, 1996)'
_computing_cell_refinement     'SAINT (Siemens, 1996)'
_computing_data_reduction     'SAINT (Siemens, 1996)'
_computing_structure_solution     'SHELXS97 (Sheldrick, 2008)'
_computing_structure_refinement     'SHELXL97 (Sheldrick, 2008)'
_computing_molecular_graphics     'SHELXTL (Sheldrick, 2008)'
_computing_publication_material     'SHELXTL (Sheldrick, 2008)'
loop_
    _atom_site_type_symbol
    _atom_site_label
    _atom_site_fract_x
    _atom_site_fract_y
    _atom_site_fract_z
    _atom_site_U_iso_or_equiv
    _atom_site_adp_type
    _atom_site_calc_flag
    _atom_site_refinement_flags
    _atom_site_occupancy
    _atom_site_disorder_assembly
    _atom_site_disorder_group
    Sb Sb1 0.523870(16) 0.223556(12) 0.600425(16) 0.03369(9) Uani d . 1 . .
    Cl Cl1 0.55909(9) -0.11472(6) 0.80420(9) 0.0663(3) Uani d . 1 . .
    Cl Cl2 0.45726(7) 0.27660(6) 0.41124(6) 0.0467(2) Uani d . 1 . .
    N N1 0.6489(3) -0.0695(2) 0.9960(3) 0.0674(9) Uani d . 1 . .
    O O1 0.58192(17) 0.17341(13) 0.75786(17) 0.0412(5) Uani d . 1 . .
    O O2 0.5294(2) 0.04741(15) 0.68384(19) 0.0534(6) Uani d . 1 . .
    C C1 0.5703(2) 0.0892(2) 0.7620(3) 0.0389(7) Uani d . 1 . .
    C C2 0.6110(3) -0.0368(2) 0.8986(3) 0.0472(8) Uani d . 1 . .
    C C3 0.6124(2) 0.0507(2) 0.8723(3) 0.0390(7) Uani d . 1 . .
    C C4 0.6553(3) 0.1057(2) 0.9560(3) 0.0526(9) Uani d . 1 . .
    H H4 0.6581 0.1650 0.9431 0.063 Uiso calc R 1 . .
    C C5 0.6938(3) 0.0727(3) 1.0584(3) 0.0671(11) Uani d . 1 . .
    H H5 0.7220 0.1092 1.1153 0.081 Uiso calc R 1 . .
    C C6 0.6895(4) -0.0142(3) 1.0742(4) 0.0746(13) Uani d . 1 . .
    H H6 0.7163 -0.0363 1.1431 0.090 Uiso calc R 1 . .
    C C7 0.5622(3) 0.34849(19) 0.6637(3) 0.0382(7) Uani d . 1 . .
    C C8 0.6477(3) 0.3615(2) 0.7465(3) 0.0498(9) Uani d . 1 . .
    H H8 0.6901 0.3151 0.7753 0.060 Uiso calc R 1 . .
    C C9 0.6690(3) 0.4453(2) 0.7860(3) 0.0584(10) Uani d . 1 . .
    H H9 0.7269 0.4549 0.8406 0.070 Uiso calc R 1 . .
    C C10 0.6060(4) 0.5124(2) 0.7453(3) 0.0629(11) Uani d . 1 . .
    H H10 0.6214 0.5680 0.7719 0.075 Uiso calc R 1 . .
    C C11 0.5199(4) 0.4995(2) 0.6655(3) 0.0657(11) Uani d . 1 . .
    H H11 0.4758 0.5459 0.6395 0.079 Uiso calc R 1 . .
    C C12 0.4988(3) 0.4171(2) 0.6237(3) 0.0537(9) Uani d . 1 . .
    H H12 0.4414 0.4084 0.5683 0.064 Uiso calc R 1 . .
    C C13 0.3560(2) 0.1945(2) 0.6294(3) 0.0363(7) Uani d . 1 . .
    C C14 0.3242(3) 0.2102(2) 0.7346(3) 0.0527(9) Uani d . 1 . .
    H H14 0.3771 0.2264 0.7914 0.063 Uiso calc R 1 . .
    C C15 0.2124(3) 0.2015(3) 0.7553(3) 0.0649(11) Uani d . 1 . .
    H H15 0.1895 0.2136 0.8259 0.078 Uiso calc R 1 . .
    C C16 0.1358(3) 0.1752(3) 0.6727(3) 0.0584(10) Uani d . 1 . .
    H H16 0.0609 0.1693 0.6872 0.070 Uiso calc R 1 . .
    C C17 0.1683(3) 0.1575(3) 0.5685(3) 0.0612(10) Uani d . 1 . .
    H H17 0.1158 0.1383 0.5131 0.073 Uiso calc R 1 . .
    C C18 0.2789(3) 0.1682(2) 0.5453(3) 0.0510(9) Uani d . 1 . .
    H H18 0.3010 0.1578 0.4740 0.061 Uiso calc R 1 . .
    C C19 0.6570(3) 0.1635(2) 0.5247(2) 0.0388(7) Uani d . 1 . .
    C C20 0.6410(3) 0.0945(2) 0.4541(3) 0.0559(9) Uani d . 1 . .
    H H20 0.5701 0.0701 0.4409 0.067 Uiso calc R 1 . .
    C C21 0.7306(4) 0.0614(3) 0.4028(3) 0.0727(12) Uani d . 1 . .
    H H21 0.7202 0.0144 0.3548 0.087 Uiso calc R 1 . .
    C C22 0.8339(4) 0.0967(3) 0.4217(4) 0.0769(14) Uani d . 1 . .
    H H22 0.8942 0.0735 0.3874 0.092 Uiso calc R 1 . .
    C C23 0.8497(3) 0.1667(3) 0.4913(4) 0.0723(13) Uani d . 1 . .
    H H23 0.9206 0.1913 0.5026 0.087 Uiso calc R 1 . .
    C C24 0.7621(3) 0.2011(3) 0.5444(3) 0.0544(9) Uani d . 1 . .
    H H24 0.7729 0.2482 0.5922 0.065 Uiso calc R 1 . .
loop_
    _atom_site_aniso_label
    _atom_site_aniso_U_11
    _atom_site_aniso_U_22
    _atom_site_aniso_U_33
    _atom_site_aniso_U_12
    _atom_site_aniso_U_13
    _atom_site_aniso_U_23
    Sb1 0.03589(13) 0.02844(13) 0.03649(13) -0.00131(9) 0.00101(9) 0.00020(9)
    Cl1 0.0809(7) 0.0349(5) 0.0805(7) -0.0049(5) -0.0123(5) 0.0016(5)
    Cl2 0.0547(5) 0.0472(5) 0.0381(4) 0.0028(4) 0.0029(4) 0.0067(4)
    N1 0.078(2) 0.055(2) 0.067(2) 0.0044(18) -0.0095(18) 0.0224(18)
    O1 0.0499(12) 0.0300(12) 0.0424(12) -0.0017(10) -0.0044(10) 0.0024(10)
    O2 0.0722(16) 0.0367(13) 0.0488(14) -0.0085(12) -0.0122(12) 0.0001(11)
    C1 0.0393(17) 0.0341(18) 0.0429(18) -0.0006(14) 0.0007(14) -0.0014(15)
    C2 0.0437(18) 0.043(2) 0.055(2) 0.0016(16) -0.0005(16) 0.0041(17)
    C3 0.0362(16) 0.0378(18) 0.0423(18) 0.0015(14) -0.0006(13) 0.0010(14)
    C4 0.061(2) 0.045(2) 0.050(2) -0.0025(17) -0.0085(17) 0.0012(17)
    C5 0.077(3) 0.071(3) 0.049(2) -0.002(2) -0.017(2) -0.001(2)
    C6 0.091(3) 0.077(3) 0.052(2) 0.005(3) -0.018(2) 0.017(2)
    C7 0.0446(17) 0.0273(16) 0.0438(18) -0.0015(14) 0.0103(15) -0.0004(14)
    C8 0.061(2) 0.037(2) 0.051(2) -0.0001(17) -0.0046(17) -0.0006(16)
    C9 0.069(2) 0.051(2) 0.054(2) -0.012(2) -0.0057(19) -0.0107(18)
    C10 0.093(3) 0.033(2) 0.063(3) -0.009(2) 0.007(2) -0.0060(18)
    C11 0.092(3) 0.036(2) 0.068(3) 0.012(2) -0.005(2) -0.0024(19)
    C12 0.063(2) 0.038(2) 0.058(2) 0.0060(17) -0.0044(18) -0.0056(17)
    C13 0.0349(16) 0.0318(17) 0.0420(18) 0.0006(13) 0.0026(14) 0.0061(13)
    C14 0.048(2) 0.066(3) 0.045(2) -0.0009(18) 0.0041(16) -0.0008(17)
    C15 0.055(2) 0.087(3) 0.055(2) 0.000(2) 0.0178(19) 0.001(2)
    C16 0.0376(18) 0.065(3) 0.074(3) 0.0008(18) 0.0122(19) 0.013(2)
    C17 0.0403(19) 0.076(3) 0.067(3) -0.0089(19) -0.0027(18) -0.002(2)
    C18 0.0430(19) 0.062(2) 0.048(2) -0.0040(18) 0.0016(16) -0.0052(18)
    C19 0.0426(17) 0.0341(17) 0.0398(17) 0.0059(14) 0.0038(14) 0.0010(14)
    C20 0.069(2) 0.041(2) 0.058(2) -0.0052(18) 0.0049(19) -0.0097(17)
    C21 0.101(3) 0.054(3) 0.065(3) 0.023(3) 0.024(2) -0.009(2)
    C22 0.075(3) 0.090(4) 0.068(3) 0.042(3) 0.024(2) 0.011(3)
    C23 0.041(2) 0.101(4) 0.075(3) 0.012(2) 0.004(2) 0.006(3)
    C24 0.0442(19) 0.064(2) 0.055(2) 0.0044(18) -0.0025(17) -0.0053(18)
loop_
    _geom_bond_atom_site_label_1
    _geom_bond_atom_site_label_2
    _geom_bond_site_symmetry_2
    _geom_bond_distance
    _geom_bond_publ_flag
    Sb1 C19 . 2.107(3) y
    Sb1 C13 . 2.111(3) y
    Sb1 C7 . 2.111(3) y
    Sb1 O1 . 2.114(2) y
    Sb1 Cl2 . 2.4921(8) y
    Cl1 C2 . 1.736(4) ?
    N1 C2 . 1.324(4) ?
    N1 C6 . 1.335(5) ?
    O1 C1 . 1.309(4) ?
    O2 C1 . 1.213(4) ?
    C1 C3 . 1.506(4) ?
    C2 C3 . 1.389(5) ?
    C3 C4 . 1.386(5) ?
    C4 C5 . 1.380(5) ?
    C4 H4 . 0.9300 ?
    C5 C6 . 1.356(6) ?
    C5 H5 . 0.9300 ?
    C6 H6 . 0.9300 ?
    C7 C12 . 1.369(5) ?
    C7 C8 . 1.388(4) ?
    C8 C9 . 1.394(5) ?
    C8 H8 . 0.9300 ?
    C9 C10 . 1.351(5) ?
    C9 H9 . 0.9300 ?
    C10 C11 . 1.369(5) ?
    C10 H10 . 0.9300 ?
    C11 C12 . 1.385(5) ?
    C11 H11 . 0.9300 ?
    C12 H12 . 0.9300 ?
    C13 C14 . 1.369(5) ?
    C13 C18 . 1.377(4) ?
    C14 C15 . 1.385(5) ?
    C14 H14 . 0.9300 ?
    C15 C16 . 1.361(5) ?
    C15 H15 . 0.9300 ?
    C16 C17 . 1.367(5) ?
    C16 H16 . 0.9300 ?
    C17 C18 . 1.382(5) ?
    C17 H17 . 0.9300 ?
    C18 H18 . 0.9300 ?
    C19 C20 . 1.367(5) ?
    C19 C24 . 1.390(5) ?
    C20 C21 . 1.374(5) ?
    C20 H20 . 0.9300 ?
    C21 C22 . 1.354(6) ?
    C21 H21 . 0.9300 ?
    C22 C23 . 1.371(6) ?
    C22 H22 . 0.9300 ?
    C23 C24 . 1.373(5) ?
    C23 H23 . 0.9300 ?
    C24 H24 . 0.9300 ?
loop_
    _geom_angle_atom_site_label_1
    _geom_angle_atom_site_label_2
    _geom_angle_atom_site_label_3
    _geom_angle_site_symmetry_1
    _geom_angle_site_symmetry_3
    _geom_angle
    _geom_angle_publ_flag
    C19 Sb1 C13 . . 137.38(12) y
    C19 Sb1 C7 . . 114.05(12) y
    C13 Sb1 C7 . . 108.55(12) y
    C19 Sb1 O1 . . 91.02(10) ?
    C13 Sb1 O1 . . 91.53(10) ?
    C7 Sb1 O1 . . 87.95(10) ?
    C19 Sb1 Cl2 . . 87.14(8) ?
    C13 Sb1 Cl2 . . 88.72(8) ?
    C7 Sb1 Cl2 . . 94.27(9) ?
    O1 Sb1 Cl2 . . 177.56(6) y
    C2 N1 C6 . . 117.5(3) ?
    C1 O1 Sb1 . . 111.67(19) ?
    O2 C1 O1 . . 122.5(3) ?
    O2 C1 C3 . . 124.1(3) ?
    O1 C1 C3 . . 113.4(3) ?
    N1 C2 C3 . . 124.3(3) ?
    N1 C2 Cl1 . . 113.3(3) ?
    C3 C2 Cl1 . . 122.4(3) ?
    C4 C3 C2 . . 116.2(3) ?
    C4 C3 C1 . . 118.6(3) ?
    C2 C3 C1 . . 125.2(3) ?
    C5 C4 C3 . . 120.1(4) ?
    C5 C4 H4 . . 119.9 ?
    C3 C4 H4 . . 119.9 ?
    C6 C5 C4 . . 118.5(4) ?
    C6 C5 H5 . . 120.7 ?
    C4 C5 H5 . . 120.7 ?
    N1 C6 C5 . . 123.3(4) ?
    N1 C6 H6 . . 118.3 ?
    C5 C6 H6 . . 118.3 ?
    C12 C7 C8 . . 119.9(3) ?
    C12 C7 Sb1 . . 118.8(2) ?
    C8 C7 Sb1 . . 121.3(2) ?
    C7 C8 C9 . . 119.0(3) ?
    C7 C8 H8 . . 120.5 ?
    C9 C8 H8 . . 120.5 ?
    C10 C9 C8 . . 120.4(4) ?
    C10 C9 H9 . . 119.8 ?
    C8 C9 H9 . . 119.8 ?
    C9 C10 C11 . . 120.8(4) ?
    C9 C10 H10 . . 119.6 ?
    C11 C10 H10 . . 119.6 ?
    C10 C11 C12 . . 119.7(4) ?
    C10 C11 H11 . . 120.1 ?
    C12 C11 H11 . . 120.1 ?
    C7 C12 C11 . . 120.2(3) ?
    C7 C12 H12 . . 119.9 ?
    C11 C12 H12 . . 119.9 ?
    C14 C13 C18 . . 120.9(3) ?
    C14 C13 Sb1 . . 116.6(2) ?
    C18 C13 Sb1 . . 122.3(2) ?
    C13 C14 C15 . . 119.2(4) ?
    C13 C14 H14 . . 120.4 ?
    C15 C14 H14 . . 120.4 ?
    C16 C15 C14 . . 120.2(4) ?
    C16 C15 H15 . . 119.9 ?
    C14 C15 H15 . . 119.9 ?
    C15 C16 C17 . . 120.5(3) ?
    C15 C16 H16 . . 119.8 ?
    C17 C16 H16 . . 119.8 ?
    C16 C17 C18 . . 120.2(3) ?
    C16 C17 H17 . . 119.9 ?
    C18 C17 H17 . . 119.9 ?
    C13 C18 C17 . . 119.0(3) ?
    C13 C18 H18 . . 120.5 ?
    C17 C18 H18 . . 120.5 ?
    C20 C19 C24 . . 121.0(3) ?
    C20 C19 Sb1 . . 122.5(3) ?
    C24 C19 Sb1 . . 116.4(2) ?
    C19 C20 C21 . . 119.4(4) ?
    C19 C20 H20 . . 120.3 ?
    C21 C20 H20 . . 120.3 ?
    C22 C21 C20 . . 120.5(4) ?
    C22 C21 H21 . . 119.8 ?
    C20 C21 H21 . . 119.8 ?
    C21 C22 C23 . . 120.2(4) ?
    C21 C22 H22 . . 119.9 ?
    C23 C22 H22 . . 119.9 ?
    C22 C23 C24 . . 120.9(4) ?
    C22 C23 H23 . . 119.5 ?
    C24 C23 H23 . . 119.5 ?
    C23 C24 C19 . . 118.0(4) ?
    C23 C24 H24 . . 121.0 ?
    C19 C24 H24 . . 121.0 ?
loop_
    _geom_hbond_atom_site_label_D
    _geom_hbond_atom_site_label_H
    _geom_hbond_atom_site_label_A
    _geom_hbond_site_symmetry_A
    _geom_hbond_distance_DH
    _geom_hbond_distance_HA
    _geom_hbond_distance_DA
    _geom_hbond_angle_DHA
    _geom_hbond_publ_flag
    C20 H20 O2 3_656 0.93 2.59 3.346(4) 139.2 yes
data_global
_journal_date_recd_electronic     2008-09-09
_journal_date_accepted     2008-09-16
_journal_name_full     'Acta Crystallographica, Section E'
_journal_year     2008
_journal_volume     64
_journal_issue     10
_journal_page_first     m1302
_journal_page_last     m1302
_journal_paper_category     QM
_journal_coeditor_code     SI2109
_publ_contact_author_name     'Prof. Handong Yin'
_publ_contact_author_address
;
  College of Chemistry and Chemical Engineering
  Liaocheng University
  Shandong 252059
  P.R.China
;
_publ_contact_author_email     handongyin@163.com
_publ_contact_author_fax     '86 635 8239121'
_publ_contact_author_phone     '86 635 8239121'
_publ_section_title
;
Chlorido(2-chloronicotinato)triphenylantimony(V)
;
loop_
    _publ_author_name
    _publ_author_address
    'Li Quan'
;
 College of Chemistry and Chemical Engineering
 Liaocheng University
 Shandong 252059
 People's Republic of China
;
    'Handong Yin'
;
 College of Chemistry and Chemical Engineering
 Liaocheng University
 Shandong 252059
 People's Republic of China
;
    'Daqi Wang'
;
 College of Chemistry and Chemical Engineering
 Liaocheng University
 Shandong 252059
 People's Republic of China
;
