# Supplementary material for: Chlorido(2-chloro­nicotinato)triphenyl­anti­mony(V)
Source: Acta Crystallogr Sect E Struct Rep Online. 2008 Sep 20;64(Pt 10):m1302. doi: 10.1107/S1600536808029632 (PMC2959277; doi:10.1107/S1600536808029632)
Supplement: Supplementary file 2 [file e-64-m1302-Isup2.hkl]

# 
# h,k,l, Fc-squared, Fo-squared, sigma(Fo-squared) and status flag 
# 
data_I
_shelx_title ' 071030g in P2(1)/n' 
_shelx_refln_list_code          4 
_shelx_F_calc_maximum      497.13 
_exptl_crystal_F_000      1080.00 
_reflns_d_resolution_high  0.8406 
 
loop_ 
 _symmetry_equiv_pos_as_xyz 
 'x, y, z' 
 '-x+1/2, y+1/2, -z+1/2' 
 '-x, -y, -z' 
 'x-1/2, -y-1/2, z-1/2' 
 
_cell_length_a    11.9580 
_cell_length_b    15.4428 
_cell_length_c    12.0264 
_cell_angle_alpha  90.000 
_cell_angle_beta   94.291 
_cell_angle_gamma  90.000 
 
_shelx_F_squared_multiplier     1.000 
 
loop_ 
 _refln_index_h 
 _refln_index_k 
 _refln_index_l 
 _refln_F_squared_calc 
 _refln_F_squared_meas 
 _refln_F_squared_sigma 
 _refln_observed_status 
   2   0   0    34761.47    34442.03    351.29 o 
   4   0   0     4676.66     4286.33     58.22 o 
   6   0   0    11892.50    12288.49    161.73 o 
   8   0   0       99.76       86.14     17.14 o 
  10   0   0     1214.28     1103.93     50.23 o 
  12   0   0      197.19      166.94     51.12 o 
  14   0   0      183.03      178.18     56.37 o 
   1   1   0     9397.33     9548.89    127.64 o 
   2   1   0     4768.22     4903.79     42.74 o 
   3   1   0      357.82      333.10     10.95 o 
   4   1   0     1981.84     2146.86     37.18 o 
   5   1   0       10.60      -14.95      9.97 o 
   6   1   0     3084.55     3247.43     38.36 o 
   7   1   0      467.60      492.48     34.32 o 
   8   1   0     4846.63     5008.56     62.16 o 
   9   1   0        0.71      -12.16      8.11 o 
  10   1   0     3208.84     3422.42     73.35 o 
  11   1   0       37.55       26.00     15.86 o 
  12   1   0     2702.31     2920.60     75.35 o 
  13   1   0       23.45      -39.51     26.34 o 
  14   1   0     1105.24     1179.36     68.37 o 
   0   2   0    24243.85    23602.94    442.17 o 
   1   2   0       39.38       51.03     10.15 o 
   2   2   0    19376.13    19354.45    176.84 o 
   3   2   0      499.44      523.23     10.55 o 
   4   2   0    17222.53    17640.48    135.54 o 
   5   2   0     1036.28      991.29     18.05 o 
   6   2   0     3845.75     3680.64     41.84 o 
   7   2   0      422.04      371.51     14.28 o 
   8   2   0      235.56      197.69     16.15 o 
   9   2   0     1013.00      954.78     24.23 o 
  10   2   0      471.12      489.44     23.08 o 
  11   2   0      449.68      434.08     34.22 o 
  12   2   0      239.65      251.57     31.53 o 
  13   2   0      492.93      572.74     55.87 o 
  14   2   0      180.94      155.61     40.69 o 
   1   3   0     4961.38     5257.39     95.59 o 
   2   3   0      289.32      277.28     10.06 o 
   3   3   0     8673.53     8453.67     76.12 o 
   4   3   0     6487.05     6688.12     59.53 o 
   5   3   0      705.71      686.72     15.22 o 
   6   3   0     3464.68     3604.99     47.15 o 
   7   3   0      210.11      192.79     13.21 o 
   8   3   0     2771.55     2780.55     39.41 o 
   9   3   0       37.71       23.32     11.35 o 
  10   3   0     2594.66     2623.54     54.61 o 
  11   3   0       85.15       67.10     21.96 o 
  12   3   0     1889.71     1929.35     61.83 o 
  13   3   0        2.32       10.08     22.28 o 
   0   4   0     6000.23     5999.32    128.48 o 
   1   4   0     2504.27     2590.84     47.10 o 
   2   4   0    16637.53    16944.36    219.52 o 
   3   4   0     4484.62     4452.51     58.70 o 
   4   4   0    20869.83    21587.63    202.20 o 
   5   4   0     5854.28     5978.31     62.75 o 
   6   4   0     2900.15     2720.97     38.28 o 
   7   4   0     3168.31     3030.44     39.65 o 
   8   4   0     1665.15     1717.55     30.59 o 
   9   4   0     2542.57     2596.02     45.75 o 
  10   4   0      448.85      478.19     27.39 o 
  11   4   0      753.53      761.69     34.32 o 
  12   4   0      496.36      487.26     40.04 o 
  13   4   0      813.26      852.44     74.08 o 
   1   5   0      761.41      775.58     34.08 o 
   2   5   0      487.80      548.32     16.55 o 
   3   5   0     4049.07     4116.50     57.32 o 
   4   5   0     1655.24     1625.35     28.49 o 
   5   5   0     5409.13     5353.49     65.21 o 
   6   5   0     5747.95     5810.66     80.57 o 
   7   5   0     3313.36     3342.26     46.50 o 
   8   5   0     1398.14     1380.13     35.26 o 
   9   5   0      688.61      628.62     32.62 o 
  10   5   0     2605.57     2567.27    123.14 o 
  11   5   0      360.16      317.39     39.22 o 
  12   5   0     1083.07     1056.80     59.47 o 
  13   5   0       65.13       59.72     32.53 o 
   0   6   0     6406.70     6810.80    152.76 o 
   1   6   0      214.24      204.98     16.58 o 
   2   6   0    11525.64    11518.92    169.21 o 
   3   6   0    12441.34    12555.51    145.58 o 
   4   6   0     7373.65     7733.67     98.17 o 
   5   6   0    26499.64    26422.94    249.98 o 
   6   6   0     1616.58     1682.52     33.39 o 
   7   6   0     6720.97     6571.35     82.29 o 
   8   6   0       56.92       19.91     18.97 o 
   9   6   0     4303.36     4405.76    106.11 o 
  10   6   0        0.04        5.54     23.48 o 
  11   6   0     2010.11     1925.26     74.66 o 
  12   6   0       91.78       13.59     28.31 o 
  13   6   0      684.23      670.63     53.51 o 
   1   7   0    18559.76    19503.16    273.51 o 
   2   7   0      466.67      511.00     23.11 o 
   3   7   0     3496.02     3469.68     55.40 o 
   4   7   0      806.29      822.86     24.89 o 
   5   7   0     2637.75     2501.71     41.47 o 
   6   7   0       62.96       55.20     11.09 o 
   7   7   0     4315.77     4322.07     62.80 o 
   8   7   0      259.51      246.69     30.74 o 
   9   7   0      204.46      242.15     33.22 o 
  10   7   0      947.88      884.41     51.00 o 
  11   7   0        2.36       -9.94     25.05 o 
  12   7   0      279.54      273.55     41.58 o 
  13   7   0       58.76       17.56     29.63 o 
   1   8   0     2501.43     2591.54     58.46 o 
   2   8   0     5540.80     5544.64     98.45 o 
   3   8   0     2784.85     3022.82     66.94 o 
   4   8   0      953.09      928.94     27.90 o 
   5   8   0     5950.24     6085.22     77.09 o 
   6   8   0       12.49       16.97     10.08 o 
   7   8   0     6822.18     7241.45    405.11 o 
   8   8   0      109.18      117.29     26.37 o 
   9   8   0     4883.58     5127.85    298.91 o 
  10   8   0       17.72       -6.79     23.99 o 
  11   8   0     1915.31     2010.91    150.77 o 
  12   8   0       24.14      -24.02     25.83 o 
   1   9   0     8039.92     8094.15    135.35 o 
   2   9   0        2.48      -12.96     10.10 o 
   3   9   0     5603.25     5685.71    106.51 o 
   4   9   0      114.95      109.87     17.78 o 
   5   9   0     3580.05     3792.56     57.69 o 
   6   9   0        3.34       -5.23     16.57 o 
   7   9   0     1663.24     1764.55    138.79 o 
   8   9   0      511.24      514.68     51.57 o 
   9   9   0       44.24       70.26     25.77 o 
  10   9   0       41.53       28.22     26.25 o 
  11   9   0        2.23        3.19     31.81 o 
  12   9   0        0.09      -37.06     24.71 o 
   0  10   0      658.71      682.98     44.60 o 
   1  10   0        1.12       -2.07     10.80 o 
   2  10   0      254.49      260.35     28.46 o 
   3  10   0     1096.80     1028.67     58.57 o 
   4  10   0      204.63      190.26     18.13 o 
   5  10   0     3513.48     3540.10     64.50 o 
   6  10   0        4.34        9.16     16.55 o 
   7  10   0     4749.53     4832.43    165.90 o 
   8  10   0        8.53       39.15     24.22 o 
   9  10   0     5303.41     5320.15    128.64 o 
  10  10   0       41.23       71.58     29.91 o 
  11  10   0     2485.79     2497.24     91.45 o 
   1  11   0     6247.98     6408.96    119.99 o 
   2  11   0     1702.38     1671.85     52.93 o 
   3  11   0     7424.00     7369.39    108.08 o 
   4  11   0      186.82      123.66     17.54 o 
   5  11   0     3394.98     3387.48    100.76 o 
   6  11   0        0.70      -19.01     18.33 o 
   7  11   0     1912.47     1869.31     67.85 o 
   8  11   0       62.19       60.73     27.27 o 
   9  11   0     1133.12     1148.23     69.97 o 
  10  11   0      367.66      428.39     47.94 o 
  11  11   0       35.00       39.02     31.29 o 
   0  12   0     1347.57     1199.21     65.62 o 
   1  12   0      127.24      170.59     53.56 o 
   2  12   0     1841.69     1683.36     81.02 o 
   3  12   0     1589.78     1666.01     45.23 o 
   4  12   0     1052.20      958.05     56.12 o 
   5  12   0     5237.20     5237.62    204.86 o 
   6  12   0       49.36       70.91     24.91 o 
   7  12   0     3181.33     3160.81     92.15 o 
   8  12   0       15.04       19.72     25.59 o 
   9  12   0     2369.73     2351.08     85.40 o 
  10  12   0       18.10       11.24     28.18 o 
   1  13   0      122.48      146.40     23.52 o 
   2  13   0       36.39       22.70     17.62 o 
   3  13   0      864.36      856.86     34.17 o 
   4  13   0      127.56      122.79     25.58 o 
   5  13   0     2017.93     2016.55    103.38 o 
   6  13   0      776.36      716.70     56.83 o 
   7  13   0      731.03      791.09     49.42 o 
   8  13   0      366.05      413.50     45.56 o 
   9  13   0      377.31      441.41     58.19 o 
  10  13   0      743.81      761.74     79.04 o 
   0  14   0     2187.38     2270.09     99.31 o 
   1  14   0      570.46      533.97     36.92 o 
   2  14   0     1629.41     1621.26     59.30 o 
   3  14   0     2217.52     2293.55     73.04 o 
   4  14   0     2446.61     2553.62     77.36 o 
   5  14   0      789.96      801.35     67.97 o 
   6  14   0     1090.80     1018.11    102.86 o 
   7  14   0     1838.24     1855.82     74.01 o 
   8  14   0      107.58      122.88     34.47 o 
   9  14   0      853.70      909.34     62.17 o 
   1  15   0     2164.27     2277.37     72.51 o 
   2  15   0      188.76      223.13     45.50 o 
   3  15   0      891.93      852.71     52.74 o 
   4  15   0     1054.11     1098.35     53.65 o 
   5  15   0      415.97      395.50     58.73 o 
   6  15   0      967.29      960.28     55.48 o 
   7  15   0      137.15       96.05     38.52 o 
   8  15   0      766.32      753.02     54.16 o 
   0  16   0     3078.24     2985.70    122.68 o 
   1  16   0       78.67       69.24     36.25 o 
   2  16   0     2745.69     2851.02     88.07 o 
   3  16   0      177.15      128.73     30.67 o 
   4  16   0     1298.92     1349.13     88.99 o 
   5  16   0       12.09      -25.55     32.98 o 
   6  16   0      665.29      637.86     47.61 o 
   1  17   0      683.12      675.73     66.52 o 
   2  17   0      482.59      493.35     45.80 o 
   3  17   0      345.46      394.82     42.92 o 
   4  17   0      275.79      246.69     54.93 o 
   5  17   0       96.40       79.75     42.05 o 
   1  18   0        0.92       -3.26     37.70 o 
   2  18   0     2850.92     3104.47    100.14 o 
 -13   0   1       57.15        4.89     37.52 o 
 -11   0   1       85.33       27.55     31.72 o 
  -9   0   1     3898.91     3947.70     71.73 o 
  -7   0   1    10285.81    10029.41    127.59 o 
  -5   0   1    66409.01    67225.79   1262.95 o 
  -3   0   1   247134.28   181197.28   3352.85 o 
  -1   0   1    40633.58    39648.33   3142.91 o 
   1   0   1    15347.46    14923.93    214.38 o 
   3   0   1     1288.49     1250.45     23.23 o 
   5   0   1     1790.78     1883.92     35.99 o 
   7   0   1     1288.78     1219.75     33.40 o 
   9   0   1     1105.70     1045.66     58.18 o 
  11   0   1     2047.36     1976.88    101.75 o 
  13   0   1     1408.51     1696.23    112.03 o 
 -14   1   1        2.92       -2.12     28.70 o 
 -13   1   1     1180.19     1130.09     62.48 o 
 -12   1   1       46.31      -16.96     24.68 o 
 -11   1   1      592.48      586.50     28.87 o 
 -10   1   1       45.15        8.99     10.18 o 
  -9   1   1     2743.73     2861.22     43.79 o 
  -8   1   1      287.75      235.53     15.72 o 
  -7   1   1       19.64        8.71      7.64 o 
  -6   1   1     1025.13      997.07     19.68 o 
  -5   1   1      115.05      184.62     12.27 o 
  -4   1   1    10548.92    10658.11    146.22 o 
  -3   1   1       48.63      101.22     28.23 o 
  -2   1   1       63.44       84.73     12.24 o 
  -1   1   1     8414.54     8702.92    178.36 o 
   0   1   1      169.32      187.62      6.44 o 
   1   1   1    21877.93    20719.12    270.39 o 
   2   1   1     4030.00     4207.20     53.18 o 
   3   1   1     8376.73     8570.11     69.73 o 
   4   1   1     3926.45     4049.55     47.14 o 
   5   1   1    10801.39    10892.38     91.19 o 
   6   1   1       36.86       17.48      6.26 o 
   7   1   1    10102.80    10100.80    121.00 o 
   8   1   1       31.81        9.86      8.96 o 
   9   1   1     5139.05     5253.61     69.68 o 
  10   1   1      175.95      181.96     21.14 o 
  11   1   1     2463.11     2391.36     56.14 o 
  12   1   1        0.08      -11.06     21.49 o 
  13   1   1     1152.72     1201.93     52.56 o 
  14   1   1        0.13      -22.04     28.83 o 
 -14   2   1       91.83       20.85     30.17 o 
 -13   2   1        1.57      -18.17     25.48 o 
 -12   2   1      320.59      293.53     31.88 o 
 -11   2   1      284.66      264.67     23.18 o 
 -10   2   1       99.05       86.44     17.30 o 
  -9   2   1     1667.10     1687.84     31.50 o 
  -8   2   1      564.58      547.19     18.17 o 
  -7   2   1     7834.24     7915.43     75.31 o 
  -6   2   1      193.21      167.03     11.40 o 
  -5   2   1    26407.30    26636.34    200.53 o 
  -4   2   1     2258.80     2336.49     27.00 o 
  -3   2   1     7542.47     7520.98     67.88 o 
  -2   2   1      255.20      274.07      9.09 o 
  -1   2   1    25610.21    24770.62    311.40 o 
   0   2   1     1061.57     1095.42     20.61 o 
   1   2   1    56876.80    49936.21    686.24 o 
   2   2   1     2203.80     2234.50     27.45 o 
   3   2   1     4310.29     4185.81     43.14 o 
   4   2   1     4227.03     4237.51     45.95 o 
   5   2   1      102.75      123.76      8.32 o 
   6   2   1     1442.74     1309.74     22.63 o 
   7   2   1      521.84      528.25     16.07 o 
   8   2   1     3225.68     3134.20     42.22 o 
   9   2   1     1492.70     1546.85     34.97 o 
  10   2   1      661.41      648.17     30.32 o 
  11   2   1     1356.09     1320.07     42.56 o 
  12   2   1      147.28       94.48     29.04 o 
  13   2   1     1706.96     1689.24     62.05 o 
 -14   3   1       41.82      -17.94     39.88 o 
 -13   3   1     1580.67     1675.83    177.94 o 
 -12   3   1      184.91      168.47     26.93 o 
 -11   3   1     1876.76     1854.07     52.79 o 
 -10   3   1      135.43       97.43     17.32 o 
  -9   3   1      921.16      889.29     23.51 o 
  -8   3   1     1743.98     1733.79     30.42 o 
  -7   3   1      522.43      525.70     16.19 o 
  -6   3   1     7805.17     8233.78     89.86 o 
  -5   3   1      387.17      394.92     12.41 o 
  -4   3   1     1131.63      981.89     16.22 o 
  -3   3   1     4747.14     4989.40     54.82 o 
  -2   3   1     1100.33     1065.77     17.33 o 
  -1   3   1     5154.89     5479.91     61.73 o 
   0   3   1    30890.52    29280.97    542.38 o 
   1   3   1     1209.79     1183.93     41.51 o 
   2   3   1     5054.24     5310.94     56.15 o 
   3   3   1     2210.25     2112.07     38.76 o 
   4   3   1      782.87      843.78     19.84 o 
   5   3   1     5044.42     5275.19     57.13 o 
   6   3   1      487.72      475.72     15.78 o 
   7   3   1     3166.65     3100.08     39.85 o 
   8   3   1      528.68      498.61     20.90 o 
   9   3   1     1983.54     2074.57     41.17 o 
  10   3   1       61.86       20.01     15.77 o 
  11   3   1     1863.54     1918.60     60.27 o 
  12   3   1      100.49       73.81     25.50 o 
  13   3   1      622.13      718.67     46.28 o 
 -13   4   1      141.64      192.33     37.91 o 
 -12   4   1     1305.56     1281.74     43.35 o 
 -11   4   1     1082.41     1141.61     39.15 o 
 -10   4   1      797.75      740.73     30.89 o 
  -9   4   1     1536.68     1590.82     34.99 o 
  -8   4   1     2359.50     2329.06     35.86 o 
  -7   4   1     4801.31     4815.73     53.45 o 
  -6   4   1      245.04      193.32     11.11 o 
  -5   4   1     9157.28     9494.30    113.86 o 
  -4   4   1      345.60      326.32     15.43 o 
  -3   4   1    13615.79    13961.28    225.13 o 
  -2   4   1       60.94       48.58      5.27 o 
  -1   4   1    21499.05    21887.15    269.76 o 
   0   4   1    31608.22    32520.06    427.82 o 
   1   4   1    28692.09    28689.05   1623.51 o 
   2   4   1      352.36      353.24     12.95 o 
   3   4   1     8753.81     8750.32    110.03 o 
   4   4   1     7541.93     7502.53     80.65 o 
   5   4   1     1577.23     1524.71     27.97 o 
   6   4   1     7516.68     7668.19     87.65 o 
   7   4   1        2.31        0.49      9.15 o 
   8   4   1     3417.47     3451.80     59.74 o 
   9   4   1     4070.49     4170.37     70.36 o 
  10   4   1      441.26      458.47     32.85 o 
  11   4   1     2685.69     2692.21    124.75 o 
  12   4   1      884.13      774.13     75.68 o 
  13   4   1     1254.98     1245.38     88.63 o 
 -13   5   1      886.43      846.87     57.26 o 
 -12   5   1      613.00      638.96     46.53 o 
 -11   5   1      924.93      971.36     42.08 o 
 -10   5   1     1076.41     1053.28     42.34 o 
  -9   5   1      985.36      977.54     37.96 o 
  -8   5   1     1985.80     1995.61     42.04 o 
  -7   5   1        3.34        1.32      8.38 o 
  -6   5   1     2724.34     2755.29     38.93 o 
  -5   5   1      543.78      521.50     15.36 o 
  -4   5   1     2412.01     2382.76     35.64 o 
  -3   5   1     3519.66     3714.17     47.08 o 
  -2   5   1      546.76      539.52     15.75 o 
  -1   5   1      848.27      880.06     39.70 o 
   0   5   1    14971.35    15789.18    387.98 o 
   1   5   1    11388.22    11076.01    267.93 o 
   2   5   1     6597.96     6460.35    102.89 o 
   3   5   1     3346.40     3459.25     44.48 o 
   4   5   1     4051.49     4068.03     51.71 o 
   5   5   1     6283.83     6761.92     78.02 o 
   6   5   1     1220.11     1161.64     26.85 o 
   7   5   1     3770.88     3821.79     69.85 o 
   8   5   1       94.80       74.32     17.60 o 
   9   5   1     1769.72     1707.28     53.32 o 
  10   5   1     1295.24     1285.07     58.76 o 
  11   5   1     1364.99     1382.86     64.26 o 
  12   5   1      497.23      517.25     51.26 o 
  13   5   1      235.47      270.87     42.36 o 
 -13   6   1       12.34       -4.73     26.00 o 
 -12   6   1     1965.82     2015.03    150.50 o 
 -11   6   1      158.05      143.86     28.61 o 
 -10   6   1     3369.49     3493.91     77.16 o 
  -9   6   1     1368.63     1349.24     45.17 o 
  -8   6   1     4586.41     4759.10     71.25 o 
  -7   6   1     4429.25     4483.50     66.05 o 
  -6   6   1     2255.40     2283.98     35.58 o 
  -5   6   1     3939.57     3868.56     52.73 o 
  -4   6   1       36.92       46.57      8.83 o 
  -3   6   1     9611.14     9892.69    331.14 o 
  -2   6   1     4882.73     4947.83     68.15 o 
  -1   6   1     6580.38     6362.72    101.94 o 
   0   6   1    40054.80    40345.56    532.59 o 
   1   6   1     3799.68     3797.21     79.73 o 
   2   6   1    26247.26    26565.01    682.18 o 
   3   6   1     3996.86     4291.41     54.23 o 
   4   6   1    12228.64    12028.58    123.95 o 
   5   6   1       24.26       48.89     13.77 o 
   6   6   1     9149.08     9092.13    102.52 o 
   7   6   1      195.57      169.56     19.04 o 
   8   6   1     4423.80     4411.33     80.64 o 
   9   6   1      475.13      409.69     42.78 o 
  10   6   1      931.66      934.46     52.61 o 
  11   6   1      336.73      339.71     42.92 o 
  12   6   1      344.98      450.02     48.96 o 
  13   6   1      216.04      197.84     40.23 o 
 -13   7   1       94.06       71.71     32.95 o 
 -12   7   1      435.54      521.83     47.82 o 
 -11   7   1      180.97      195.00     34.66 o 
 -10   7   1     1894.85     1959.90    101.03 o 
  -9   7   1        8.59      -26.02     18.92 o 
  -8   7   1     2899.16     2949.97     62.48 o 
  -7   7   1      165.02      130.85     18.75 o 
  -6   7   1     3848.96     3807.04     55.22 o 
  -5   7   1       67.59       52.99     13.22 o 
  -4   7   1    14859.15    15769.07    182.05 o 
  -3   7   1      170.25      159.71     12.91 o 
  -2   7   1     8733.67     9136.77    114.18 o 
  -1   7   1      620.29      638.81     29.46 o 
   0   7   1     5102.15     5295.81     91.84 o 
   1   7   1      333.58      433.55     21.46 o 
   2   7   1     3129.32     2987.18     62.53 o 
   3   7   1      360.35      354.20     17.36 o 
   4   7   1     1372.59     1292.90     27.70 o 
   5   7   1     1368.93     1362.34     29.63 o 
   6   7   1       32.75       36.21     10.95 o 
   7   7   1     2079.42     2062.53     50.18 o 
   8   7   1        7.27        0.61     13.59 o 
   9   7   1     1393.28     1441.39     89.73 o 
  10   7   1      854.92      858.87     51.15 o 
  11   7   1      383.82      278.61     66.25 o 
  12   7   1      648.48      667.02     55.30 o 
  13   7   1       34.80      -25.77     34.89 o 
 -12   8   1     1245.41     1331.59    130.87 o 
 -11   8   1        7.40       11.73     27.11 o 
 -10   8   1     3178.70     3419.37     98.27 o 
  -9   8   1      473.16      487.47     41.16 o 
  -8   8   1     2483.36     2685.73     79.25 o 
  -7   8   1      962.76      963.00     34.74 o 
  -6   8   1     1657.96     1664.58     45.64 o 
  -5   8   1      612.91      597.89     73.08 o 
  -4   8   1     1445.98     1449.50     34.05 o 
  -3   8   1     1252.37     1103.33     29.20 o 
  -2   8   1      746.36      707.16     23.44 o 
  -1   8   1     2729.95     2562.74     57.36 o 
   0   8   1     4594.23     4508.42    108.37 o 
   1   8   1        0.47      -14.59      9.73 o 
   2   8   1     6372.92     6475.33    112.06 o 
   3   8   1       50.45       52.71     18.67 o 
   4   8   1    19608.19    19502.55    201.71 o 
   5   8   1      136.65      148.15     14.06 o 
   6   8   1    11708.53    11915.95    157.99 o 
   7   8   1       44.32       24.20     15.56 o 
   8   8   1     4232.03     4207.88    143.34 o 
   9   8   1       91.85       39.99     23.76 o 
  10   8   1     2137.70     2128.11     78.24 o 
  11   8   1        4.15      -12.63     33.08 o 
  12   8   1      361.13      329.95     44.46 o 
 -12   9   1       74.97      138.90     34.13 o 
 -11   9   1      142.83      150.32     34.69 o 
 -10   9   1     1472.11     1455.66    188.24 o 
  -9   9   1       17.23       28.52     24.52 o 
  -8   9   1     4133.53     4070.10    146.78 o 
  -7   9   1        0.87       -4.73     14.40 o 
  -6   9   1     7106.79     7130.01    188.09 o 
  -5   9   1      102.71       87.00     13.28 o 
  -4   9   1     5508.98     5458.94     94.87 o 
  -3   9   1      144.70      148.73     15.39 o 
  -2   9   1     5588.69     5564.14    104.99 o 
  -1   9   1       98.23      145.73     22.48 o 
   0   9   1     1245.44     1321.18     41.60 o 
   1   9   1      108.60      109.37     16.59 o 
   2   9   1     4249.80     4246.92     85.21 o 
   3   9   1       93.85      123.79     51.48 o 
   4   9   1      367.20      377.81     18.56 o 
   5   9   1      314.18      295.44     18.25 o 
   6   9   1      302.58      367.61     45.83 o 
   7   9   1      201.22      241.43     32.04 o 
   8   9   1        1.35      -14.88     19.72 o 
   9   9   1       13.24      -14.85     22.47 o 
  10   9   1        3.00      -17.21     23.47 o 
  11   9   1        1.31      -36.98     24.65 o 
  12   9   1      252.78      262.32     75.31 o 
 -11  10   1        1.40       43.02     29.37 o 
 -10  10   1     1376.65     1463.79     67.59 o 
  -9  10   1       17.94       -2.69     27.00 o 
  -8  10   1      924.13      942.77     92.35 o 
  -7  10   1      291.79      283.55     33.43 o 
  -6  10   1      886.55      891.10    105.77 o 
  -5  10   1      459.30      409.91     30.72 o 
  -4  10   1        0.15       19.22     17.05 o 
  -3  10   1       56.62       24.02     11.21 o 
  -2  10   1       96.03       78.33     24.27 o 
  -1  10   1       28.92       -0.32     21.48 o 
   0  10   1     2171.23     2060.85     55.32 o 
   1  10   1      690.47      695.72     32.93 o 
   2  10   1     7080.55     6841.61    123.27 o 
   3  10   1       24.87       12.44     13.88 o 
   4  10   1    16569.99    16480.02    198.27 o 
   5  10   1      921.32      957.91     29.24 o 
   6  10   1    14582.22    14728.76    306.45 o 
   7  10   1      213.66      256.75     35.16 o 
   8  10   1     3921.29     4005.63    114.53 o 
   9  10   1       41.00       32.20     25.78 o 
  10  10   1     2352.80     2503.14     88.87 o 
  11  10   1        3.60      -20.29     26.89 o 
 -11  11   1      136.69       96.76     35.57 o 
 -10  11   1     2267.89     2323.12    112.44 o 
  -9  11   1        4.46      -27.38     22.91 o 
  -8  11   1     1853.72     1869.80    121.20 o 
  -7  11   1      310.54      320.95     57.64 o 
  -6  11   1     4030.76     3977.92     93.65 o 
  -5  11   1        4.14        1.05     26.55 o 
  -4  11   1     7999.66     8005.40    145.18 o 
  -3  11   1       80.45      113.99     21.98 o 
  -2  11   1     4187.54     4184.29     73.44 o 
  -1  11   1      821.31      759.79     36.24 o 
   0  11   1     2373.65     2371.92     63.17 o 
   1  11   1      351.28      315.77     40.15 o 
   2  11   1     3932.44     4048.01     88.97 o 
   3  11   1       20.08        9.43     16.28 o 
   4  11   1     1895.63     1981.35     62.50 o 
   5  11   1     1687.01     1603.05     45.94 o 
   6  11   1      281.62      311.89     48.30 o 
   7  11   1      909.95      920.41     50.04 o 
   8  11   1       84.59      118.97     29.03 o 
   9  11   1       40.24       43.81     36.71 o 
  10  11   1      481.00      504.51     55.74 o 
  11  11   1      175.46       99.19     35.20 o 
 -10  12   1     1065.27     1148.44     64.21 o 
  -9  12   1      206.70      205.58     37.77 o 
  -8  12   1     1791.72     1832.54    127.55 o 
  -7  12   1      812.61      739.87     45.63 o 
  -6  12   1      461.28      450.91     35.26 o 
  -5  12   1     1487.90     1466.63     86.28 o 
  -4  12   1      316.20      311.22     32.43 o 
  -3  12   1     1521.47     1476.95     55.11 o 
  -2  12   1     1420.46     1395.65     41.00 o 
  -1  12   1     1046.32      952.17     45.49 o 
   0  12   1     2090.65     1989.93     81.37 o 
   1  12   1      220.44      241.36     26.62 o 
   2  12   1     8489.40     8548.02    160.38 o 
   3  12   1       38.50       33.89     19.74 o 
   4  12   1     5907.45     5972.45    130.22 o 
   5  12   1       24.63       16.70     32.90 o 
   6  12   1     3993.22     3969.60    102.48 o 
   7  12   1       71.53      104.43     43.86 o 
   8  12   1     3061.27     3122.40     96.35 o 
   9  12   1      659.83      649.37     60.82 o 
  10  12   1     1025.89     1075.51     62.45 o 
 -10  13   1      507.01      618.26     68.33 o 
  -9  13   1      212.14      191.59     38.93 o 
  -8  13   1     1007.14      980.64     93.53 o 
  -7  13   1       78.35       30.49     30.91 o 
  -6  13   1      713.80      663.23     63.26 o 
  -5  13   1      129.54      125.72     35.25 o 
  -4  13   1      245.53      287.14     45.13 o 
  -3  13   1       33.94       12.04     19.51 o 
  -2  13   1      542.02      531.93     28.15 o 
  -1  13   1      533.06      532.29     33.24 o 
   0  13   1     1773.26     1746.42    127.65 o 
   1  13   1      835.59      798.62     39.59 o 
   2  13   1     2445.91     2543.73    103.75 o 
   3  13   1      176.19      149.70     24.64 o 
   4  13   1     1236.29     1192.55     40.17 o 
   5  13   1     1545.94     1479.86     98.79 o 
   6  13   1      328.71      305.02     36.84 o 
   7  13   1     1360.55     1380.99     62.63 o 
   8  13   1       33.49       37.89     27.84 o 
   9  13   1      392.52      424.52     48.13 o 
  -9  14   1      596.56      687.66     55.80 o 
  -8  14   1     1307.80     1289.10     64.39 o 
  -7  14   1      945.74      947.84     81.38 o 
  -6  14   1      255.35      231.29     53.30 o 
  -5  14   1      725.99      708.65     44.41 o 
  -4  14   1        7.36      -22.00     19.23 o 
  -3  14   1     2511.03     2638.05     81.00 o 
  -2  14   1      163.72      173.53     30.90 o 
  -1  14   1     3021.16     3127.00     82.64 o 
   0  14   1     2124.05     1981.18     64.80 o 
   1  14   1     3236.03     3251.96     86.57 o 
   2  14   1     3169.87     3244.92     85.98 o 
   3  14   1     1513.89     1450.46     52.64 o 
   4  14   1     1339.07     1347.32     81.20 o 
   5  14   1      161.08      147.35     29.67 o 
   6  14   1      555.66      565.64     42.74 o 
   7  14   1       26.11       17.60     25.50 o 
   8  14   1      722.63      653.74     50.37 o 
   9  14   1      547.93      618.67     55.69 o 
  -8  15   1      605.54      584.20     69.60 o 
  -7  15   1      238.03      305.76     52.57 o 
  -6  15   1     1181.03     1128.72     85.91 o 
  -5  15   1       87.57       99.51     41.15 o 
  -4  15   1      834.71      883.10     51.57 o 
  -3  15   1      354.08      378.60     41.03 o 
  -2  15   1     2084.19     2122.07    142.98 o 
  -1  15   1      700.22      745.70     63.81 o 
   0  15   1      897.33      972.07     48.93 o 
   1  15   1     1859.08     1916.03     74.21 o 
   2  15   1        4.36       -3.81     29.00 o 
   3  15   1     1644.77     1655.06     63.38 o 
   4  15   1       31.25       13.23     32.08 o 
   5  15   1      602.20      603.09     42.93 o 
   6  15   1      216.90      167.12     32.82 o 
   7  15   1      348.92      271.40     39.98 o 
   8  15   1       57.07       71.19     32.57 o 
  -6  16   1       54.66       54.74     44.59 o 
  -5  16   1     2018.14     2164.44    115.62 o 
  -4  16   1       16.42       17.87     26.64 o 
  -3  16   1     2580.22     2604.90     86.49 o 
  -2  16   1       43.74       39.89     25.99 o 
  -1  16   1     2973.63     3218.75    134.64 o 
   0  16   1      225.60      213.91     42.96 o 
   1  16   1     2236.85     2226.74    238.03 o 
   2  16   1      759.25      729.75     67.07 o 
   3  16   1      611.61      590.91     61.63 o 
   4  16   1      936.79      812.23     70.69 o 
   5  16   1       17.38      -28.48     25.47 o 
   6  16   1      978.83      944.14     59.37 o 
  -5  17   1        1.13      -11.24     37.52 o 
  -4  17   1      667.43      737.17     52.29 o 
  -3  17   1       20.26        3.97     25.32 o 
  -2  17   1      495.55      585.61     51.07 o 
  -1  17   1      433.15      489.41     65.07 o 
   0  17   1       46.31       76.49     39.70 o 
   1  17   1      852.90      947.94    132.23 o 
   2  17   1       15.07      -44.31     29.54 o 
   3  17   1     1326.70     1337.51     87.18 o 
   4  17   1        6.94      -33.04     22.03 o 
   5  17   1      846.77      868.70     53.40 o 
  -2  18   1        0.86       19.81     30.11 o 
  -1  18   1     2088.73     2412.25     90.52 o 
   0  18   1       10.21      -24.83     34.61 o 
   2  18   1       48.52       46.04     38.61 o 
 -14   0   2      249.71      235.27     59.28 o 
 -12   0   2     2139.51     1980.68    107.64 o 
 -10   0   2     2634.32     2676.09     59.65 o 
  -8   0   2    24387.50    24998.45    280.22 o 
  -6   0   2    41817.65    42005.61    437.55 o 
  -4   0   2    18050.46    18080.80    194.77 o 
  -2   0   2      512.12      621.65     20.94 o 
   0   0   2     1348.72     1487.19     27.75 o 
   2   0   2    11002.57    11273.74    160.81 o 
   4   0   2     3565.99     3931.61     76.62 o 
   6   0   2     4125.83     4290.38     90.13 o 
   8   0   2     6831.68     6668.27     97.83 o 
  10   0   2     5297.65     5421.49    124.92 o 
  12   0   2     3136.70     3275.18    101.12 o 
 -14   1   2      261.35      167.67     54.01 o 
 -13   1   2       77.24      -10.33     28.73 o 
 -12   1   2      657.25      619.35     46.88 o 
 -11   1   2       89.32       79.61     17.62 o 
 -10   1   2        2.72      -15.78     10.52 o 
  -9   1   2      354.31      295.37     18.33 o 
  -8   1   2        4.10       39.42     10.57 o 
  -7   1   2     3367.81     3343.19     41.01 o 
  -6   1   2     4071.00     4237.75     45.65 o 
  -5   1   2     1424.83     1428.56     21.56 o 
  -4   1   2     9491.35    10196.09     82.97 o 
  -3   1   2    23531.49    24576.33    251.94 o 
  -2   1   2    25455.24    25824.26    301.00 o 
  -1   1   2     2302.18     2605.40     30.44 o 
   0   1   2    44841.96    41649.92    713.96 o 
   1   1   2     5473.57     5719.22     52.10 o 
   2   1   2    11570.12    11169.93    130.78 o 
   3   1   2     1280.04     1352.61     25.79 o 
   4   1   2    12101.11    11842.02    125.71 o 
   5   1   2      101.39      100.51      9.36 o 
   6   1   2     6355.24     6290.50     68.91 o 
   7   1   2       38.22       43.30      9.73 o 
   8   1   2     5724.56     5754.38     84.98 o 
   9   1   2       66.19       42.99     16.24 o 
  10   1   2      175.85      170.58     22.84 o 
  11   1   2      201.63      187.24     24.66 o 
  12   1   2      367.73      386.13     31.84 o 
  13   1   2      118.84      126.86     29.82 o 
 -14   2   2      167.13      116.37     51.66 o 
 -13   2   2       51.19      -16.58     25.05 o 
 -12   2   2     1474.15     1460.39     52.08 o 
 -11   2   2        2.15      -20.81     13.87 o 
 -10   2   2     3202.60     3339.06     53.45 o 
  -9   2   2     1086.32     1053.87     28.54 o 
  -8   2   2     9845.50    10120.57     93.91 o 
  -7   2   2     1219.02     1233.92     23.74 o 
  -6   2   2     9159.43     8899.32     90.20 o 
  -5   2   2     3118.57     3251.39     36.04 o 
  -4   2   2    35915.39    35352.34    838.49 o 
  -3   2   2     1219.49     1205.64     20.87 o 
  -2   2   2    35561.54    34993.82    345.23 o 
  -1   2   2      559.75      574.72     12.08 o 
   0   2   2     5438.31     5641.12     51.38 o 
   1   2   2    27916.32    26415.20    492.18 o 
   2   2   2      237.85      266.01     13.01 o 
   3   2   2     5294.85     5178.29     72.22 o 
   4   2   2     3043.03     3110.62     40.26 o 
   5   2   2      624.32      554.13     19.69 o 
   6   2   2     4363.70     4313.93     61.15 o 
   7   2   2     1380.18     1399.15     30.18 o 
   8   2   2     4662.92     4704.74     74.42 o 
   9   2   2      277.01      243.04     22.83 o 
  10   2   2     5709.96     5671.72     90.77 o 
  11   2   2      205.57      224.66     25.87 o 
  12   2   2     2212.18     2234.35     69.15 o 
  13   2   2      114.03       94.23     29.35 o 
 -14   3   2      481.71      499.01     76.85 o 
 -13   3   2      583.23      542.87     73.05 o 
 -12   3   2      295.94      331.55     27.38 o 
 -11   3   2      729.96      672.52     31.05 o 
 -10   3   2        0.45      -10.92     11.08 o 
  -9   3   2     1684.26     1655.81     35.25 o 
  -8   3   2      354.40      330.29     16.26 o 
  -7   3   2      619.76      533.78     29.38 o 
  -6   3   2     4137.15     4133.74     45.27 o 
  -5   3   2     5157.67     5451.13     79.80 o 
  -4   3   2     3011.99     3006.12     76.01 o 
  -3   3   2       28.50       23.48     11.90 o 
  -2   3   2      229.62      218.24     13.03 o 
  -1   3   2     6752.41     7016.28     71.43 o 
   0   3   2    11341.54    11630.55     98.41 o 
   1   3   2       31.11       49.97     15.28 o 
   2   3   2      690.22      680.39     18.78 o 
   3   3   2      560.16      541.24     18.51 o 
   4   3   2     2097.28     2026.97     29.47 o 
   5   3   2       11.25       11.34      5.97 o 
   6   3   2     4252.39     4080.22     54.33 o 
   7   3   2      303.20      332.77     21.34 o 
   8   3   2     5747.76     5903.42     86.52 o 
   9   3   2      186.73      165.95     20.21 o 
  10   3   2      357.40      352.80     27.52 o 
  11   3   2     2078.69     2093.30     54.87 o 
  12   3   2      301.57      314.87     35.84 o 
  13   3   2      679.65      663.66     44.87 o 
 -13   4   2      168.48      119.27     50.03 o 
 -12   4   2      644.87      674.81     38.55 o 
 -11   4   2      395.28      357.19     27.32 o 
 -10   4   2     2299.56     2252.90     44.06 o 
  -9   4   2      317.49      285.04     19.18 o 
  -8   4   2     4276.47     4378.11     58.90 o 
  -7   4   2       65.24       43.02      8.81 o 
  -6   4   2     6572.75     6451.54     62.68 o 
  -5   4   2     2583.52     2578.18     33.18 o 
  -4   4   2    24603.61    25580.00    259.36 o 
  -3   4   2     3091.49     2950.64     48.27 o 
  -2   4   2    20902.74    21008.96    194.51 o 
  -1   4   2     4229.25     4273.83     49.38 o 
   0   4   2     1252.55     1190.89     23.56 o 
   1   4   2    19130.61    19429.24    241.49 o 
   2   4   2     1890.58     2024.08     36.01 o 
   3   4   2    12885.23    12734.54    125.12 o 
   4   4   2     3283.09     3292.79     42.94 o 
   5   4   2     4574.77     4522.27     56.61 o 
   6   4   2    16663.76    16994.78    169.85 o 
   7   4   2     3435.99     3406.12     68.77 o 
   8   4   2     7859.91     8097.98    149.94 o 
   9   4   2     2158.63     2037.35     55.67 o 
  10   4   2     3399.40     3440.95     77.42 o 
  11   4   2        0.85       -0.32     26.89 o 
  12   4   2     1500.16     1376.02     67.88 o 
  13   4   2       22.89       10.43     29.38 o 
 -13   5   2      576.57      630.08     42.19 o 
 -12   5   2       46.96       15.65     20.84 o 
 -11   5   2      803.75      858.16     43.98 o 
 -10   5   2       15.57       16.37     16.78 o 
  -9   5   2     2241.26     2290.24     42.54 o 
  -8   5   2     1659.21     1647.45     39.07 o 
  -7   5   2     1447.86     1392.54     33.74 o 
  -6   5   2     2693.72     2734.16     48.51 o 
  -5   5   2     4884.91     4954.33     60.77 o 
  -4   5   2     4759.66     4900.34     79.09 o 
  -3   5   2     6590.19     6724.26     74.12 o 
  -2   5   2     8756.87     8868.94    124.08 o 
  -1   5   2     4763.13     4600.76     54.49 o 
   0   5   2      284.71      210.32     14.27 o 
   1   5   2      371.61      375.41     15.76 o 
   2   5   2     8683.87     9223.91    113.49 o 
   3   5   2      828.43      928.66     25.82 o 
   4   5   2     6457.43     6832.47     76.61 o 
   5   5   2     1499.69     1463.92     27.86 o 
   6   5   2     3088.18     3182.52     61.89 o 
   7   5   2     4046.20     4031.45     75.07 o 
   8   5   2      849.99      757.18     34.04 o 
   9   5   2      917.90      867.48     48.99 o 
  10   5   2     1166.66     1138.11     44.99 o 
  11   5   2      807.55      735.12     51.39 o 
  12   5   2       28.13       53.81     32.21 o 
  13   5   2      879.03      814.37     57.77 o 
 -13   6   2      769.34      800.13     44.40 o 
 -12   6   2      401.07      460.36     63.92 o 
 -11   6   2      799.63      820.88     41.05 o 
 -10   6   2     1546.70     1508.86     49.89 o 
  -9   6   2      190.83      209.91     20.52 o 
  -8   6   2     2234.90     2244.55     46.99 o 
  -7   6   2      631.59      632.02     27.73 o 
  -6   6   2     3206.34     3261.72     60.77 o 
  -5   6   2     2947.59     2783.65     42.77 o 
  -4   6   2     1237.84     1132.90     23.21 o 
  -3   6   2    20407.80    20999.60    264.73 o 
  -2   6   2     1156.84     1117.65     23.00 o 
  -1   6   2    19255.03    19063.59    297.73 o 
   0   6   2     2647.73     2816.04     56.68 o 
   1   6   2    24085.22    24463.96    617.76 o 
   2   6   2     1635.48     1801.54     36.36 o 
   3   6   2     4297.12     4106.06     64.36 o 
   4   6   2     1402.84     1404.26     27.52 o 
   5   6   2     9248.31     9305.43    165.41 o 
   6   6   2     1740.12     1770.90     44.84 o 
   7   6   2     4558.53     4430.77     80.17 o 
   8   6   2      512.38      489.32     28.51 o 
   9   6   2      241.63      238.62     25.35 o 
  10   6   2     1012.52      926.13     53.67 o 
  11   6   2       73.37       49.78     27.83 o 
  12   6   2      849.94      780.60     87.74 o 
  13   6   2       13.65      -10.44     28.48 o 
 -13   7   2      749.09      794.25     84.74 o 
 -12   7   2        0.27      -25.48     21.24 o 
 -11   7   2     1788.32     1762.98     57.26 o 
 -10   7   2       13.72        8.72     19.42 o 
  -9   7   2     2995.87     3086.56     71.06 o 
  -8   7   2        4.00      -11.97     12.91 o 
  -7   7   2     5648.66     5844.71     81.96 o 
  -6   7   2      166.66      172.34     23.98 o 
  -5   7   2     7016.13     7377.84     86.17 o 
  -4   7   2      996.22     1102.91     42.11 o 
  -3   7   2     2294.28     2176.47     40.17 o 
  -2   7   2        8.09        1.06     13.55 o 
  -1   7   2      439.45      374.97     26.22 o 
   0   7   2      583.00      508.00     34.71 o 
   1   7   2        1.58       -2.43      9.75 o 
   2   7   2    10023.56    10089.60    126.83 o 
   3   7   2      743.80      802.03     73.81 o 
   4   7   2     5414.49     5520.86    113.36 o 
   5   7   2     1903.27     1846.73     34.89 o 
   6   7   2      824.93      812.99     31.62 o 
   7   7   2     2349.28     2389.68     56.62 o 
   8   7   2       65.11       23.30     15.98 o 
   9   7   2     1705.48     1772.67     67.91 o 
  10   7   2      502.23      461.65     45.09 o 
  11   7   2     1242.21     1270.33     99.61 o 
  12   7   2        2.57      -38.47     25.65 o 
 -12   8   2       88.23       99.07     31.95 o 
 -11   8   2     1012.67     1081.79     57.93 o 
 -10   8   2      709.91      685.82     92.81 o 
  -9   8   2      620.73      636.30     35.66 o 
  -8   8   2      115.09       91.22     28.20 o 
  -7   8   2       57.27       26.29     13.17 o 
  -6   8   2      440.67      410.94     29.04 o 
  -5   8   2      669.62      723.98     44.05 o 
  -4   8   2       71.36       83.27     17.56 o 
  -3   8   2     5181.50     5275.58    101.65 o 
  -2   8   2      649.52      724.22     24.12 o 
  -1   8   2    10439.02    10115.44    213.65 o 
   0   8   2      198.70      193.15     18.50 o 
   1   8   2    32827.98    32993.30    449.72 o 
   2   8   2      112.17      103.61     18.04 o 
   3   8   2    14269.33    14528.01    177.51 o 
   4   8   2       40.10       25.31     12.35 o 
   5   8   2    12045.21    12015.40    130.17 o 
   6   8   2        1.60      -17.93     12.49 o 
   7   8   2     2733.23     2714.06     61.25 o 
   8   8   2      136.98       84.77     19.74 o 
   9   8   2       62.06       44.72     24.87 o 
  10   8   2       90.27       39.98     28.13 o 
  11   8   2       77.38       56.80     46.31 o 
  12   8   2       79.48       51.28     33.63 o 
 -12   9   2        9.23       -3.51     27.20 o 
 -11   9   2     2823.69     2948.80     95.09 o 
 -10   9   2        2.26      -23.81     22.94 o 
  -9   9   2     3893.99     3840.88    211.12 o 
  -8   9   2       20.33      -15.37     15.10 o 
  -7   9   2     2637.12     2657.43     60.46 o 
  -6   9   2      120.00       92.73     23.20 o 
  -5   9   2     1939.13     2014.26     59.55 o 
  -4   9   2      157.09      193.52     46.85 o 
  -3   9   2     2050.69     2115.25     43.73 o 
  -2   9   2       42.48       33.94     10.28 o 
  -1   9   2      844.61      816.30     52.03 o 
   0   9   2       63.03       38.06     23.47 o 
   1   9   2       10.19       18.91     22.57 o 
   2   9   2      428.56      333.90     31.27 o 
   3   9   2      347.33      346.38     20.98 o 
   4   9   2      228.40      251.24     17.00 o 
   5   9   2      383.70      361.25     24.65 o 
   6   9   2        0.09      -18.51     12.34 o 
   7   9   2       14.79      -12.75     21.99 o 
   8   9   2      229.06      175.32     31.68 o 
   9   9   2      607.83      587.18     44.16 o 
  10   9   2        0.04       -0.63     26.20 o 
  11   9   2     1334.11     1326.85     68.44 o 
  12   9   2        2.15      -12.69     30.55 o 
 -11  10   2      335.85      368.38     43.84 o 
 -10  10   2       29.69       42.56     27.54 o 
  -9  10   2       90.85      113.47     29.74 o 
  -8  10   2        6.30      -27.52     18.35 o 
  -7  10   2        6.31      -20.02     13.35 o 
  -6  10   2       54.27       27.39     31.36 o 
  -5  10   2       83.07       43.69     23.47 o 
  -4  10   2        5.28       -8.20     14.67 o 
  -3  10   2     5060.39     5137.79    164.20 o 
  -2  10   2       72.58       47.01     15.72 o 
  -1  10   2    15214.97    15656.87    395.68 o 
   0  10   2       49.57       28.41     15.07 o 
   1  10   2    24240.42    23908.56    342.34 o 
   2  10   2       63.56       58.81     19.85 o 
   3  10   2    22008.77    22123.33    319.88 o 
   4  10   2       44.68       90.67     26.38 o 
   5  10   2     8553.59     8728.76    127.69 o 
   6  10   2       99.38       82.60     18.70 o 
   7  10   2     2705.10     2856.64     84.24 o 
   8  10   2      239.37      223.65     34.17 o 
   9  10   2      294.10      316.99     51.29 o 
  10  10   2      161.84       68.56     32.91 o 
  11  10   2       30.85      -22.65     27.72 o 
 -11  11   2     1238.30     1298.47     77.76 o 
 -10  11   2        2.43      -22.77     29.46 o 
  -9  11   2     2488.09     2508.54    142.71 o 
  -8  11   2        0.04        1.95     21.66 o 
  -7  11   2     2848.58     2914.60     81.06 o 
  -6  11   2       91.74       75.94     23.47 o 
  -5  11   2     1208.75     1141.22     49.32 o 
  -4  11   2       93.10       62.66     28.91 o 
  -3  11   2     1702.70     1772.63     59.71 o 
  -2  11   2       37.87       -5.93     19.96 o 
  -1  11   2      891.58      935.15     38.35 o 
   0  11   2      600.48      604.47     32.48 o 
   1  11   2       38.49       59.71     35.89 o 
   2  11   2     2613.22     2494.97     86.17 o 
   3  11   2       45.99       60.45     20.14 o 
   4  11   2     1283.57     1229.46     36.55 o 
   5  11   2      645.28      653.60     31.62 o 
   6  11   2        3.13      -20.88     13.92 o 
   7  11   2     2129.17     2032.56    102.84 o 
   8  11   2      127.91       90.71     29.13 o 
   9  11   2     2206.87     2283.76     84.56 o 
  10  11   2       22.61       -8.72     27.46 o 
  11  11   2      654.97      728.43     55.99 o 
 -10  12   2      599.36      620.42     52.44 o 
  -9  12   2        0.51      -18.86     24.56 o 
  -8  12   2      817.23      775.78     69.24 o 
  -7  12   2      226.64      221.95     39.96 o 
  -6  12   2      171.25      140.49     30.63 o 
  -5  12   2     1387.03     1358.64     61.17 o 
  -4  12   2      997.13      980.15     47.34 o 
  -3  12   2     3215.30     3371.28     87.89 o 
  -2  12   2      189.44      156.62     20.15 o 
  -1  12   2     4866.55     4823.05    134.10 o 
   0  12   2       81.24       78.66     18.94 o 
   1  12   2     6200.92     5995.20    159.02 o 
   2  12   2     1082.34      938.59     47.50 o 
   3  12   2     6461.14     6336.50    101.52 o 
   4  12   2       87.75       83.91     18.30 o 
   5  12   2     5217.55     5376.02     95.15 o 
   6  12   2     1616.63     1519.83    102.69 o 
   7  12   2     1672.33     1551.36     79.75 o 
   8  12   2      212.15      190.27     35.18 o 
   9  12   2      197.10      182.38     53.83 o 
  10  12   2      149.24      104.68     36.36 o 
  -9  13   2      843.91      821.34     54.51 o 
  -8  13   2       94.62       48.97     26.75 o 
  -7  13   2      865.50      856.28     75.58 o 
  -6  13   2      101.97       53.29     41.60 o 
  -5  13   2      692.61      721.44     43.73 o 
  -4  13   2      168.49      190.75     29.48 o 
  -3  13   2     2114.71     2005.62     68.42 o 
  -2  13   2     1228.44     1313.17     56.52 o 
  -1  13   2     2381.67     2429.14    221.63 o 
   0  13   2      920.60      874.91     41.84 o 
   1  13   2      539.46      571.63     36.21 o 
   2  13   2      852.96      747.71     40.89 o 
   3  13   2       91.72       82.85     17.86 o 
   4  13   2     1362.89     1328.00     43.91 o 
   5  13   2       46.28       59.10     25.09 o 
   6  13   2      964.78      886.04     49.34 o 
   7  13   2      477.71      503.25     67.16 o 
   8  13   2        1.42      -36.17     24.11 o 
   9  13   2      821.63      841.34     56.32 o 
  -9  14   2       47.45       32.37     29.40 o 
  -8  14   2      691.12      728.18     50.71 o 
  -7  14   2        6.69      -50.02     33.34 o 
  -6  14   2     1189.71     1094.92     55.10 o 
  -5  14   2      866.19      918.93     49.87 o 
  -4  14   2     3153.26     3356.03    104.83 o 
  -3  14   2     1393.44     1428.75     61.96 o 
  -2  14   2     3389.62     3590.63     98.09 o 
  -1  14   2     2176.30     2310.05     77.43 o 
   0  14   2      609.02      534.35     49.85 o 
   1  14   2      883.46      870.29     44.61 o 
   2  14   2        4.25      -24.47     16.32 o 
   3  14   2     1827.41     1695.76     75.01 o 
   4  14   2      448.02      420.46     30.38 o 
   5  14   2      779.34      736.74     45.16 o 
   6  14   2     1793.35     1840.30     70.76 o 
   7  14   2      712.66      742.88     49.60 o 
   8  14   2     1204.22     1270.43     65.70 o 
  -8  15   2       69.58       41.55     29.37 o 
  -7  15   2      740.49      723.41     73.77 o 
  -6  15   2      733.52      777.61     74.68 o 
  -5  15   2      646.29      619.60     47.49 o 
  -4  15   2     1288.34     1290.12     78.48 o 
  -3  15   2      143.33      143.63     56.10 o 
  -2  15   2      913.92      966.77     83.29 o 
  -1  15   2        8.40      -17.56     32.72 o 
   0  15   2     1142.17     1151.98    124.98 o 
   1  15   2        0.28      -24.16     16.11 o 
   2  15   2     1060.38      932.16    103.59 o 
   3  15   2        6.17      -20.38     16.38 o 
   4  15   2      553.85      508.95     44.42 o 
   5  15   2       51.42       11.00     23.75 o 
   6  15   2      499.17      468.95     45.81 o 
   7  15   2       96.85      120.24     31.52 o 
  -6  16   2     2390.79     2364.50    126.31 o 
  -5  16   2      309.62      324.29     47.49 o 
  -4  16   2     1565.05     1662.72     71.05 o 
  -3  16   2      510.91      495.23     47.26 o 
  -2  16   2     1720.05     1807.49     74.19 o 
  -1  16   2     1160.57     1281.20     63.50 o 
   0  16   2      891.65     1015.42     84.65 o 
   1  16   2     1727.51     1973.35    187.38 o 
   2  16   2       20.78       12.55     23.29 o 
   3  16   2     2329.86     2468.70    113.98 o 
   4  16   2      558.46      534.57     43.30 o 
   5  16   2      547.00      506.89     44.33 o 
   6  16   2      619.80      546.39     44.71 o 
  -5  17   2       72.54       31.36     40.97 o 
  -4  17   2     1308.93     1246.30     65.82 o 
  -3  17   2        0.94      -36.12     24.08 o 
  -2  17   2     1038.36     1087.74     82.83 o 
  -1  17   2       29.51        5.98     25.12 o 
   0  17   2     1386.36     1652.20    104.40 o 
   1  17   2       16.40       -9.06     35.35 o 
   2  17   2     1889.97     1961.29    102.57 o 
   3  17   2       12.32      -38.80     33.89 o 
   4  17   2      975.58      966.29     79.03 o 
  -2  18   2      361.70      376.86     47.61 o 
  -1  18   2      236.42      252.03     61.45 o 
   0  18   2      102.82      161.01     39.33 o 
 -13   0   3     1397.94     1516.25     96.79 o 
 -11   0   3     5192.75     5251.62    117.90 o 
  -9   0   3     8160.25     8196.40    116.66 o 
  -7   0   3     2333.50     2353.89     46.52 o 
  -5   0   3      989.61     1056.35     26.32 o 
  -3   0   3      324.43      301.06     23.92 o 
  -1   0   3    19228.25    19682.08    253.67 o 
   1   0   3      419.51      431.10     19.75 o 
   3   0   3     9819.54    10112.83    125.29 o 
   5   0   3    30778.93    31796.29    755.67 o 
   7   0   3    15455.81    15154.71    240.96 o 
   9   0   3     9007.06     9109.34    174.21 o 
  11   0   3     4655.32     4651.19    122.53 o 
  13   0   3     1256.22     1196.56     66.17 o 
 -14   1   3       87.33       15.95     45.13 o 
 -13   1   3       12.00       10.51     36.43 o 
 -12   1   3      327.69      357.36     36.02 o 
 -11   1   3      371.49      403.26     39.24 o 
 -10   1   3       85.59       92.02     14.83 o 
  -9   1   3     1682.24     1708.93     35.58 o 
  -8   1   3      414.47      434.25     16.74 o 
  -7   1   3     9157.72     9274.02     84.77 o 
  -6   1   3     4580.66     4642.13     48.39 o 
  -5   1   3    29315.11    30039.86    224.19 o 
  -4   1   3      326.61      349.10     10.48 o 
  -3   1   3    18704.99    18560.34    172.96 o 
  -2   1   3     4759.97     5171.59     87.05 o 
  -1   1   3     5058.97     4885.40     55.92 o 
   0   1   3     1567.93     1500.87     23.16 o 
   1   1   3    13974.67    14413.69    166.21 o 
   2   1   3      277.19      234.23      8.06 o 
   3   1   3     7853.09     7973.26     99.75 o 
   4   1   3      273.11      286.60     15.38 o 
   5   1   3       93.35       48.48     13.24 o 
   6   1   3      125.63      133.24     15.18 o 
   7   1   3      505.67      482.58     25.01 o 
   8   1   3      906.76      901.57     33.57 o 
   9   1   3      700.97      622.86     30.43 o 
  10   1   3      120.63      112.95     20.84 o 
  11   1   3      558.64      544.10     38.42 o 
  12   1   3      194.12      133.26     24.95 o 
  13   1   3      307.63      314.46     31.73 o 
 -14   2   3       36.05      -21.38     35.34 o 
 -13   2   3     1376.64     1410.72     65.67 o 
 -12   2   3       34.38       24.65     25.89 o 
 -11   2   3     2876.48     3055.23     63.50 o 
 -10   2   3       21.66      -12.76     11.58 o 
  -9   2   3     5417.63     5563.90     81.17 o 
  -8   2   3      322.90      343.56     18.63 o 
  -7   2   3    12828.10    12806.27    110.10 o 
  -6   2   3     5526.71     5517.65     57.93 o 
  -5   2   3    13465.73    13859.27    122.50 o 
  -4   2   3     2745.62     2717.57     32.08 o 
  -3   2   3     1669.93     1621.62     29.86 o 
  -2   2   3     3567.13     3293.57     39.99 o 
  -1   2   3     4962.08     5323.98     76.64 o 
   0   2   3     2335.19     2401.38     27.98 o 
   1   2   3    17586.47    18026.95    245.49 o 
   2   2   3      576.53      636.41     16.61 o 
   3   2   3     4254.52     4069.28     63.52 o 
   4   2   3       54.34       58.37     19.48 o 
   5   2   3    13578.38    13624.09    148.67 o 
   6   2   3        8.22       -4.87     10.51 o 
   7   2   3    14797.39    14861.79    182.13 o 
   8   2   3        6.67       -1.09     14.66 o 
   9   2   3     5187.98     5172.88    103.26 o 
  10   2   3      837.96      806.77     35.07 o 
  11   2   3     2088.26     2124.12     56.26 o 
  12   2   3       84.51       58.11     21.37 o 
  13   2   3      680.99      712.85     48.93 o 
 -13   3   3       57.59       15.96     27.35 o 
 -12   3   3      908.46      830.89     52.16 o 
 -11   3   3      402.12      464.07     28.26 o 
 -10   3   3       21.29       16.42     12.40 o 
  -9   3   3     2343.49     2354.61     48.49 o 
  -8   3   3     1213.79     1169.89     28.58 o 
  -7   3   3     2760.84     2718.68     40.74 o 
  -6   3   3       55.47       80.85     14.00 o 
  -5   3   3     2699.66     2744.86     34.25 o 
  -4   3   3     1426.31     1460.51     26.50 o 
  -3   3   3     3755.67     3946.67     54.04 o 
  -2   3   3     1778.44     1934.33     27.92 o 
  -1   3   3     5756.93     5908.91     64.36 o 
   0   3   3     2317.98     2475.59     29.15 o 
   1   3   3     7504.88     7712.03     83.67 o 
   2   3   3      341.70      324.81     19.95 o 
   3   3   3     4708.65     4550.92     69.14 o 
   4   3   3     1131.53     1240.66     33.35 o 
   5   3   3     8213.60     8410.15    166.10 o 
   6   3   3     2237.67     2201.52     51.53 o 
   7   3   3     1340.34     1323.98     42.39 o 
   8   3   3     6880.81     7009.25    114.38 o 
   9   3   3       94.38       84.91     18.48 o 
  10   3   3      885.81      925.54     37.17 o 
  11   3   3      239.89      276.15     27.50 o 
  12   3   3      303.86      336.66     34.23 o 
  13   3   3      331.92      420.52     51.31 o 
 -13   4   3      759.30      691.70     50.94 o 
 -12   4   3       18.45        5.02     38.97 o 
 -11   4   3     1837.74     1822.61     54.10 o 
 -10   4   3      107.19       88.13     21.87 o 
  -9   4   3     3721.56     3903.44     57.54 o 
  -8   4   3     1005.84      967.51     34.39 o 
  -7   4   3     6850.91     7177.03     79.49 o 
  -6   4   3     1412.58     1276.57     28.80 o 
  -5   4   3     4227.89     4100.04     54.70 o 
  -4   4   3     7821.72     7839.33    102.52 o 
  -3   4   3     1268.78     1198.40     33.56 o 
  -2   4   3     9238.27     9065.06     93.73 o 
  -1   4   3      113.47      117.19     10.85 o 
   0   4   3    29329.33    29160.15    253.08 o 
   1   4   3    22566.46    22699.78    210.34 o 
   2   4   3     6055.59     6088.29     82.52 o 
   3   4   3    21629.46    21627.66    245.94 o 
   4   4   3     6408.45     6557.62     94.42 o 
   5   4   3    14284.09    14605.44    182.61 o 
   6   4   3     2812.44     2898.22    110.81 o 
   7   4   3     5727.81     5744.29    132.14 o 
   8   4   3      375.62      341.16     28.84 o 
   9   4   3     2983.23     3073.02    118.22 o 
  10   4   3     1058.48      987.74     43.56 o 
  11   4   3      667.97      711.78     42.45 o 
  12   4   3      255.28      221.13     48.31 o 
  13   4   3      338.30      364.07     49.77 o 
 -13   5   3       22.47      -11.42     26.27 o 
 -12   5   3     1566.93     1641.12     55.32 o 
 -11   5   3      707.31      631.14     35.77 o 
 -10   5   3     1239.73     1285.86     38.09 o 
  -9   5   3     1987.79     1936.87     45.08 o 
  -8   5   3     1947.50     1929.62     37.23 o 
  -7   5   3     3498.84     3613.32     58.58 o 
  -6   5   3      769.19      729.86     30.27 o 
  -5   5   3     1472.13     1443.07     37.40 o 
  -4   5   3     2015.95     2054.73     43.58 o 
  -3   5   3     4085.09     4249.49     66.23 o 
  -2   5   3     1895.89     1982.00     30.92 o 
  -1   5   3     2726.47     2769.37     32.77 o 
   0   5   3     1641.75     1566.69     23.42 o 
   1   5   3     4381.10     4572.15     64.52 o 
   2   5   3     6473.52     6484.97     87.96 o 
   3   5   3     3737.22     3856.83     63.01 o 
   4   5   3     5267.85     5203.16     69.39 o 
   5   5   3      859.10      850.75     30.87 o 
   6   5   3     1975.08     2063.32     50.14 o 
   7   5   3      543.93      486.08     28.59 o 
   8   5   3     1586.67     1483.92     46.90 o 
   9   5   3       21.52       -4.72     17.18 o 
  10   5   3      720.56      667.41     37.99 o 
  11   5   3       13.49      -19.05     24.39 o 
  12   5   3      679.49      693.44     53.38 o 
  13   5   3      191.73      172.28     39.20 o 
 -13   6   3      364.92      335.27     46.11 o 
 -12   6   3        0.23       10.54     21.26 o 
 -11   6   3      869.52      800.42     39.59 o 
 -10   6   3      156.63      161.02     20.47 o 
  -9   6   3      659.77      685.01     29.00 o 
  -8   6   3     1802.67     1853.10     58.18 o 
  -7   6   3      541.65      563.85     24.05 o 
  -6   6   3     6183.66     6114.11     93.80 o 
  -5   6   3      185.02      165.53     17.48 o 
  -4   6   3    10558.23    10559.89    134.56 o 
  -3   6   3     1970.65     1968.79     31.76 o 
  -2   6   3    12449.60    12633.43    136.88 o 
  -1   6   3       64.33       64.29     11.88 o 
   0   6   3     8517.30     8531.92    114.93 o 
   1   6   3      938.66      868.91     23.83 o 
   2   6   3    14086.11    14656.54    292.54 o 
   3   6   3     2414.03     2334.96     46.35 o 
   4   6   3     6176.21     6038.22     72.15 o 
   5   6   3     4052.75     4009.98     71.45 o 
   6   6   3      629.53      611.69     28.36 o 
   7   6   3     3186.87     3113.11     67.07 o 
   8   6   3       47.10       27.01     17.15 o 
   9   6   3     2086.18     2011.33     57.38 o 
  10   6   3      879.55      898.38     41.83 o 
  11   6   3      765.04      705.70     51.01 o 
  12   6   3      730.54      682.70     89.09 o 
 -12   7   3     1850.59     1957.95     63.83 o 
 -11   7   3       31.64      -12.66     19.02 o 
 -10   7   3     2077.40     2174.63     61.58 o 
  -9   7   3      214.79      198.97     21.04 o 
  -8   7   3     2470.29     2614.35     52.66 o 
  -7   7   3      586.35      557.12     28.23 o 
  -6   7   3      312.25      357.46     24.46 o 
  -5   7   3      320.71      328.36     39.46 o 
  -4   7   3      435.76      489.96     24.87 o 
  -3   7   3     5738.64     6066.63     90.53 o 
  -2   7   3     1323.47     1337.89     35.98 o 
  -1   7   3     8628.01     9034.29    115.71 o 
   0   7   3     7672.04     7986.90    107.04 o 
   1   7   3      827.30      814.76     24.15 o 
   2   7   3     1799.91     1681.54     45.89 o 
   3   7   3      189.13      203.79     17.25 o 
   4   7   3     3164.46     2926.61     44.70 o 
   5   7   3      756.41      786.76     30.85 o 
   6   7   3     5748.07     5787.34     96.16 o 
   7   7   3        3.89      -20.39     13.59 o 
   8   7   3     1722.85     1675.43     50.37 o 
   9   7   3      102.42       59.62     20.97 o 
  10   7   3      847.27      823.22     53.18 o 
  11   7   3      169.85      118.59     34.67 o 
  12   7   3     1545.34     1683.82     78.62 o 
 -12   8   3       78.78       98.34     26.05 o 
 -11   8   3       17.52      -24.55     19.44 o 
 -10   8   3       21.11       -7.14     18.37 o 
  -9   8   3       19.87      -15.94     17.32 o 
  -8   8   3     1633.55     1717.32     43.73 o 
  -7   8   3      154.92      149.88     20.27 o 
  -6   8   3     2893.63     2831.80     61.54 o 
  -5   8   3      325.55      369.17     41.97 o 
  -4   8   3    15455.60    15653.36    191.00 o 
  -3   8   3       43.90       35.56     10.24 o 
  -2   8   3    25746.35    25698.97    285.82 o 
  -1   8   3      108.12       67.81     12.57 o 
   0   8   3    11698.46    11469.94    177.41 o 
   1   8   3       17.15        4.07      8.55 o 
   2   8   3    17998.39    17890.67    210.94 o 
   3   8   3        5.17       17.87     10.28 o 
   4   8   3     3161.40     2992.37     59.67 o 
   5   8   3      465.46      403.45     24.67 o 
   6   8   3       68.40       29.09     15.41 o 
   7   8   3      845.71      775.37     34.58 o 
   8   8   3        2.80      -21.27     14.18 o 
   9   8   3      439.68      369.11     41.59 o 
  10   8   3      149.86      147.83     40.88 o 
  11   8   3      149.11      126.49     36.60 o 
  12   8   3      770.86      802.11     59.43 o 
 -12   9   3     1087.96     1062.93    111.75 o 
 -11   9   3        0.08      -34.85     23.24 o 
 -10   9   3     1456.64     1460.36     74.67 o 
  -9   9   3       38.21      -11.24     14.70 o 
  -8   9   3      811.95      869.28     33.21 o 
  -7   9   3       83.17       71.21     28.58 o 
  -6   9   3      662.05      706.36     38.65 o 
  -5   9   3        2.92      -11.73     14.20 o 
  -4   9   3      407.24      574.73     75.95 o 
  -3   9   3      774.91      809.03     52.84 o 
  -2   9   3       77.62       89.98     19.50 o 
  -1   9   3      745.06      681.70     25.67 o 
   0   9   3        7.38       11.61     11.79 o 
   1   9   3      150.19      208.96     25.30 o 
   2   9   3      185.34      181.26     17.03 o 
   3   9   3       89.69       94.42     35.97 o 
   4   9   3     1304.31     1226.04     37.98 o 
   5   9   3       18.33      -19.24     12.83 o 
   6   9   3     3327.61     3243.57     69.01 o 
   7   9   3      241.25      208.64     24.69 o 
   8   9   3     2656.14     2705.27     67.24 o 
   9   9   3       59.86       66.59     28.46 o 
  10   9   3     2428.98     2576.07     91.46 o 
  11   9   3       60.83       25.11     44.50 o 
 -11  10   3        0.97      -35.29     23.53 o 
 -10  10   3       10.40       -1.68     24.74 o 
  -9  10   3       18.61      -14.65     22.01 o 
  -8  10   3      822.68      776.97     36.75 o 
  -7  10   3        0.10       -9.60     16.00 o 
  -6  10   3     3477.98     3452.83     87.17 o 
  -5  10   3        0.46      -12.88     17.55 o 
  -4  10   3    13650.76    14288.45    519.64 o 
  -3  10   3       24.08       24.47     27.01 o 
  -2  10   3    21324.88    22055.21    354.51 o 
  -1  10   3      236.14      252.28     21.17 o 
   0  10   3    20348.35    20509.44    457.93 o 
   1  10   3        2.53       12.06     15.68 o 
   2  10   3     8033.35     8139.67    115.13 o 
   3  10   3     1596.41     1593.95     42.81 o 
   4  10   3     1938.93     1990.26     49.56 o 
   5  10   3      102.36       69.97     17.45 o 
   6  10   3      136.83      135.53     23.40 o 
   7  10   3      795.47      751.64     36.40 o 
   8  10   3      381.51      376.18     41.73 o 
   9  10   3      323.32      353.54     43.51 o 
  10  10   3      231.02      182.17     37.80 o 
  11  10   3       20.11      -40.03     26.68 o 
 -11  11   3        1.92      -19.16     26.64 o 
 -10  11   3     1055.27     1017.49     57.67 o 
  -9  11   3        1.89      -33.27     22.18 o 
  -8  11   3      788.79      767.17     37.78 o 
  -7  11   3       99.13       66.47     30.63 o 
  -6  11   3       59.00       48.13     21.59 o 
  -5  11   3       87.60       67.31     22.49 o 
  -4  11   3       67.25       72.57     31.27 o 
  -3  11   3      921.21      930.98     45.66 o 
  -2  11   3       12.95       32.88     19.93 o 
  -1  11   3     1989.71     2041.09     70.66 o 
   0  11   3     1250.31     1235.35     45.24 o 
   1  11   3      643.62      667.50     34.92 o 
   2  11   3     4816.82     4819.79     81.55 o 
   3  11   3      283.01      267.09     30.36 o 
   4  11   3     4102.96     4118.94     78.08 o 
   5  11   3       56.81       39.12     16.76 o 
   6  11   3     2513.80     2507.74     62.30 o 
   7  11   3      155.06      182.12     24.94 o 
   8  11   3     1634.99     1686.54     77.03 o 
   9  11   3      135.11       93.02     32.31 o 
  10  11   3     1231.19     1273.57     67.92 o 
 -10  12   3      174.27      119.85     33.93 o 
  -9  12   3      110.86       62.58     29.61 o 
  -8  12   3      687.18      660.87     46.39 o 
  -7  12   3       80.70       25.38     23.96 o 
  -6  12   3     2119.00     2179.56     73.24 o 
  -5  12   3      234.45      247.38     39.06 o 
  -4  12   3     1823.17     1922.39     66.56 o 
  -3  12   3      516.64      504.63     38.09 o 
  -2  12   3     5499.86     5614.98    159.65 o 
  -1  12   3      635.35      583.74     29.80 o 
   0  12   3     7990.35     8108.98    147.11 o 
   1  12   3      545.78      577.45     35.70 o 
   2  12   3     7684.71     7558.02    139.09 o 
   3  12   3      297.29      366.12     26.61 o 
   4  12   3     1727.19     1631.11     48.22 o 
   5  12   3     1193.67     1135.05     41.51 o 
   6  12   3      435.14      355.75     35.73 o 
   7  12   3      547.95      528.29     41.86 o 
   8  12   3        2.37      -10.33     23.29 o 
   9  12   3      192.41      220.49     39.46 o 
  10  12   3      165.39      156.69     38.41 o 
  -9  13   3      314.20      247.37     39.14 o 
  -8  13   3      981.51      982.70     57.05 o 
  -7  13   3      316.19      284.77     37.74 o 
  -6  13   3     1151.59     1292.17     98.52 o 
  -5  13   3      170.36      172.96     30.78 o 
  -4  13   3       97.85      133.71     29.35 o 
  -3  13   3     2458.00     2600.16     81.73 o 
  -2  13   3        0.84      -12.37     24.20 o 
  -1  13   3      910.95      754.64     46.76 o 
   0  13   3      216.97      240.12     27.28 o 
   1  13   3      675.89      645.29     38.80 o 
   2  13   3      962.97      928.17     35.84 o 
   3  13   3      671.26      599.40     30.31 o 
   4  13   3     1157.94     1133.57     41.67 o 
   5  13   3        9.99       -7.36     15.41 o 
   6  13   3      579.99      623.12     71.60 o 
   7  13   3       10.29        4.26     23.84 o 
   8  13   3     1047.52     1081.40     93.71 o 
   9  13   3        0.05      -37.59     25.06 o 
  -8  14   3      207.52      211.21     38.00 o 
  -7  14   3     1313.60     1291.49     90.63 o 
  -6  14   3      793.24      849.05     57.18 o 
  -5  14   3     1222.81     1217.97     59.40 o 
  -4  14   3     2278.10     2270.68     80.55 o 
  -3  14   3      253.62      224.42     35.98 o 
  -2  14   3     1304.02     1264.40     60.85 o 
  -1  14   3      721.55      739.15     45.88 o 
   0  14   3     1326.31     1382.32     76.85 o 
   1  14   3     1731.74     1684.77     61.07 o 
   2  14   3     1725.92     1704.53     62.54 o 
   3  14   3     2008.22     1952.42     53.89 o 
   4  14   3     2357.38     2204.24     60.42 o 
   5  14   3     2514.34     2512.49    167.08 o 
   6  14   3      761.55      678.60     57.00 o 
   7  14   3     1246.94     1151.17     60.62 o 
   8  14   3        1.76        5.69     27.28 o 
  -7  15   3      415.56      424.70     66.16 o 
  -6  15   3      123.91      111.96     39.51 o 
  -5  15   3      805.47      769.47     51.18 o 
  -4  15   3      168.64      144.46     33.37 o 
  -3  15   3     1145.58     1172.02     90.54 o 
  -2  15   3      109.01       89.16     31.27 o 
  -1  15   3      919.63      952.75     67.97 o 
   0  15   3        0.35      -18.50     20.43 o 
   1  15   3      951.38      855.61     46.67 o 
   2  15   3      326.91      245.10     44.77 o 
   3  15   3     1251.81     1232.94     55.88 o 
   4  15   3      352.01      374.71     85.82 o 
   5  15   3      911.18      940.81     52.68 o 
   6  15   3      279.94      299.14     39.11 o 
   7  15   3      217.95      201.14     37.17 o 
  -6  16   3      548.56      551.11     51.25 o 
  -5  16   3      678.09      756.73     52.31 o 
  -4  16   3     1048.20     1045.15     59.27 o 
  -3  16   3       69.60       72.45     29.79 o 
  -2  16   3     1774.50     1971.53    148.42 o 
  -1  16   3       10.77        9.22     33.89 o 
   0  16   3     1269.89     1345.13     96.79 o 
   1  16   3     1015.47      827.81     71.60 o 
   2  16   3      154.47      133.63     30.92 o 
   3  16   3     1880.04     1790.65    149.02 o 
   4  16   3       73.06       91.54     44.77 o 
   5  16   3     1397.72     1509.72     94.25 o 
   6  16   3        0.96      -11.13     24.64 o 
  -4  17   3        3.87      -25.63     25.89 o 
  -3  17   3     1588.61     1789.68    129.63 o 
  -2  17   3        0.53      -20.84     24.44 o 
  -1  17   3     1193.47     1332.02     91.09 o 
   0  17   3        0.66       -5.89     29.68 o 
   2  17   3       20.10      -37.35     30.44 o 
   3  17   3      390.27      402.59     57.64 o 
   4  17   3        4.74      -28.63     34.79 o 
 -12   0   4     2859.45     2705.18    120.51 o 
 -10   0   4       45.08       94.78     26.47 o 
  -8   0   4      609.68      622.02     30.02 o 
  -6   0   4     1207.92     1191.43     42.77 o 
  -4   0   4     9287.06     9507.67    140.45 o 
  -2   0   4    11867.15    12562.39    173.60 o 
   0   0   4     6582.92     6960.74    104.46 o 
   2   0   4    56486.32    53578.87    663.04 o 
   4   0   4    34190.72    34167.54    509.03 o 
   6   0   4    19260.90    19220.49    291.29 o 
   8   0   4    10222.50    10321.25    189.57 o 
  10   0   4      398.13      393.21     43.18 o 
  12   0   4       15.29      -36.26     24.17 o 
 -13   1   4       51.30       15.04     38.79 o 
 -12   1   4     2027.47     2067.70     61.16 o 
 -11   1   4       23.45       23.71     16.26 o 
 -10   1   4     5375.23     5254.16     80.79 o 
  -9   1   4      649.21      578.96     23.89 o 
  -8   1   4     7951.61     8168.09     88.52 o 
  -7   1   4        1.45       -9.53      6.35 o 
  -6   1   4     8814.42     8650.35     77.75 o 
  -5   1   4     1587.88     1657.91     25.60 o 
  -4   1   4    11760.79    12254.99    136.65 o 
  -3   1   4     1854.82     1829.95     28.70 o 
  -2   1   4       13.40       22.96     11.13 o 
  -1   1   4       42.83       42.05      6.12 o 
   0   1   4      656.19      635.80     15.83 o 
   1   1   4      296.41      301.16     11.68 o 
   2   1   4        1.56        3.43      5.46 o 
   3   1   4        4.61       28.50     13.60 o 
   4   1   4      888.61      902.21     37.69 o 
   5   1   4     1132.60     1072.04     30.83 o 
   6   1   4      446.75      458.25     25.49 o 
   7   1   4      337.10      289.26     26.50 o 
   8   1   4      437.48      412.28     28.21 o 
   9   1   4       95.70       45.55     16.93 o 
  10   1   4      729.88      701.34     34.07 o 
  11   1   4        0.71      -25.10     17.24 o 
  12   1   4     1040.58     1007.37     49.52 o 
  13   1   4      141.91       83.23     24.17 o 
 -13   2   4       50.21       39.84     27.58 o 
 -12   2   4     1796.50     1876.02     58.45 o 
 -11   2   4      506.26      550.22     34.89 o 
 -10   2   4     3105.78     3172.03     70.47 o 
  -9   2   4     1033.77      988.26     27.59 o 
  -8   2   4     2521.96     2498.51     42.67 o 
  -7   2   4     1643.69     1527.36     30.01 o 
  -6   2   4       39.49       29.88      7.61 o 
  -5   2   4     1505.37     1500.35     23.52 o 
  -4   2   4      177.34      172.39     11.80 o 
  -3   2   4       15.35       23.82      6.65 o 
  -2   2   4    11014.13    11107.91    148.77 o 
  -1   2   4      289.31      301.90     15.48 o 
   0   2   4     7746.30     7833.99     82.45 o 
   1   2   4       67.20       47.24      8.02 o 
   2   2   4    30877.23    31048.14    251.48 o 
   3   2   4      853.66      979.88     23.90 o 
   4   2   4    22646.43    22277.52    309.93 o 
   5   2   4      144.69      152.77     18.61 o 
   6   2   4    12258.74    12124.60    164.29 o 
   7   2   4      410.63      367.87     24.96 o 
   8   2   4     6113.70     5955.63     92.09 o 
   9   2   4       47.86       21.46     16.49 o 
  10   2   4      714.30      687.71     34.22 o 
  11   2   4      636.95      592.53     35.72 o 
  12   2   4      194.96      182.42     32.83 o 
  13   2   4      202.53      231.94     33.79 o 
 -13   3   4       63.53       19.84     37.61 o 
 -12   3   4     1127.54     1189.09     47.92 o 
 -11   3   4      235.83      187.47     26.66 o 
 -10   3   4      865.24      912.99     34.04 o 
  -9   3   4      115.27       88.62     16.73 o 
  -8   3   4     5470.74     5700.91     69.91 o 
  -7   3   4      764.48      766.89     22.30 o 
  -6   3   4     4914.57     5049.88    105.12 o 
  -5   3   4      316.93      309.75     17.58 o 
  -4   3   4     6740.89     7015.40     78.23 o 
  -3   3   4        2.79        2.62      5.73 o 
  -2   3   4     8093.42     8332.27     88.18 o 
  -1   3   4        3.77        4.51      5.37 o 
   0   3   4    12170.24    12298.39    107.95 o 
   1   3   4      220.95      213.35     10.11 o 
   2   3   4     2243.34     2503.83     32.21 o 
   3   3   4     8854.37     9104.77    120.84 o 
   4   3   4      575.39      557.40     25.89 o 
   5   3   4     8112.41     8449.38    121.85 o 
   6   3   4      348.48      300.63     24.98 o 
   7   3   4     2337.55     2357.86     58.97 o 
   8   3   4      994.36     1001.54     48.99 o 
   9   3   4      814.14      794.20     38.72 o 
  10   3   4     1289.93     1307.71     49.96 o 
  11   3   4        3.00      -25.63     18.86 o 
  12   3   4      932.27      904.65     46.63 o 
  13   3   4       30.90       17.45     29.68 o 
 -13   4   4      113.59       71.91     30.12 o 
 -12   4   4      795.95      853.85     53.64 o 
 -11   4   4      362.41      365.76     27.06 o 
 -10   4   4     1914.77     1960.95     46.30 o 
  -9   4   4      482.45      493.01     24.36 o 
  -8   4   4      600.56      602.47     25.62 o 
  -7   4   4     4423.59     4490.34     58.06 o 
  -6   4   4       43.97       61.32     10.88 o 
  -5   4   4     9005.91     8872.93     97.81 o 
  -4   4   4     1386.57     1302.61     34.33 o 
  -3   4   4     6289.77     6021.48     99.51 o 
  -2   4   4     7965.31     8168.84     88.38 o 
  -1   4   4     8573.11     8746.50     93.13 o 
   0   4   4    22894.34    22601.76    257.09 o 
   1   4   4    16078.89    17177.24    146.86 o 
   2   4   4    13014.77    13360.41    118.31 o 
   3   4   4     3009.61     3406.90     59.84 o 
   4   4   4     3801.36     3519.69     63.99 o 
   5   4   4     1065.34     1090.26     35.65 o 
   6   4   4     5000.77     5163.92    131.51 o 
   7   4   4     1032.80      985.98     39.28 o 
   8   4   4     2468.94     2448.85     62.99 o 
   9   4   4      956.97      888.55     41.40 o 
  10   4   4      565.66      568.72     36.98 o 
  11   4   4     2395.91     2343.25     69.82 o 
  12   4   4       83.04      101.28     27.61 o 
 -13   5   4      471.48      535.62     50.98 o 
 -12   5   4      519.84      452.15     46.91 o 
 -11   5   4      495.78      538.32     30.35 o 
 -10   5   4     1337.53     1318.98     39.81 o 
  -9   5   4      330.99      339.66     24.95 o 
  -8   5   4     2028.46     2030.82     49.28 o 
  -7   5   4      209.46      224.10     21.75 o 
  -6   5   4     1031.45     1104.29     48.16 o 
  -5   5   4     3848.86     3916.94     68.36 o 
  -4   5   4      919.75      844.36     28.74 o 
  -3   5   4     2491.88     2329.84     46.14 o 
  -2   5   4     6221.88     6451.53     74.71 o 
  -1   5   4     4443.06     4441.74     53.06 o 
   0   5   4     1722.67     1701.52     26.23 o 
   1   5   4    14861.30    15644.92    248.36 o 
   2   5   4       69.69       54.37     11.21 o 
   3   5   4      977.20     1004.07     30.46 o 
   4   5   4      127.67      154.36     17.18 o 
   5   5   4      450.34      371.59     24.39 o 
   6   5   4       34.36        9.06     13.71 o 
   7   5   4     2405.82     2348.89     58.85 o 
   8   5   4      550.83      567.87     33.01 o 
   9   5   4     2249.85     2337.15     64.30 o 
  10   5   4      660.48      640.44     38.66 o 
  11   5   4      186.71      205.22     30.28 o 
  12   5   4      615.24      603.47     54.80 o 
 -13   6   4       92.57       24.88     29.55 o 
 -12   6   4      147.33      140.98     26.95 o 
 -11   6   4      735.69      759.77     33.18 o 
 -10   6   4      265.87      262.45     24.35 o 
  -9   6   4     1415.72     1460.00     40.41 o 
  -8   6   4       14.53        1.29     12.47 o 
  -7   6   4     6335.18     6353.01    101.22 o 
  -6   6   4      689.27      667.65     30.02 o 
  -5   6   4     5819.68     5768.40     90.75 o 
  -4   6   4        3.66      -15.54     10.36 o 
  -3   6   4     9587.91     9325.04    198.21 o 
  -2   6   4     1040.00     1019.09     23.69 o 
  -1   6   4    14013.03    14041.52    124.88 o 
   0   6   4     7755.45     7779.90     77.14 o 
   1   6   4     4639.91     4863.59     62.71 o 
   2   6   4     6328.62     6464.60     91.84 o 
   3   6   4     1306.11     1406.93     36.59 o 
   4   6   4     8790.22     8980.40    125.25 o 
   5   6   4     1416.95     1400.79     41.00 o 
   6   6   4     4372.15     4094.93     93.33 o 
   7   6   4     3158.94     3084.32     69.03 o 
   8   6   4     1178.95     1104.76     42.78 o 
   9   6   4     2143.01     2205.89     80.16 o 
  10   6   4      723.43      650.98     37.77 o 
  11   6   4     1861.10     1908.00    101.07 o 
  12   6   4       55.03        7.19     28.88 o 
 -12   7   4      108.23       46.54     28.02 o 
 -11   7   4      823.68      867.94     59.83 o 
 -10   7   4      554.67      550.06     31.16 o 
  -9   7   4        6.23      -11.95     13.45 o 
  -8   7   4      991.82      983.14     33.32 o 
  -7   7   4       16.59       12.23     21.29 o 
  -6   7   4     1293.64     1316.07     41.52 o 
  -5   7   4     1553.06     1625.59     44.81 o 
  -4   7   4     2168.83     2255.64     51.72 o 
  -3   7   4     6785.26     6741.65     81.01 o 
  -2   7   4      949.70      998.03     20.17 o 
  -1   7   4     4893.98     5113.38     62.02 o 
   0   7   4      545.20      565.44     18.26 o 
   1   7   4     3070.44     2984.72     46.17 o 
   2   7   4      265.39      266.38     19.33 o 
   3   7   4     3400.32     3314.20     61.26 o 
   4   7   4       99.74       74.62     14.68 o 
   5   7   4     3160.73     3152.46     64.98 o 
   6   7   4        2.29      -18.95     13.21 o 
   7   7   4     1100.44     1045.60     40.68 o 
   8   7   4        5.32      -21.32     14.21 o 
   9   7   4     1636.84     1712.20     62.22 o 
  10   7   4        4.20      -28.27     18.85 o 
  11   7   4      400.01      359.34     47.54 o 
  12   7   4      271.14      260.99     46.18 o 
 -12   8   4        5.93       -4.44     21.64 o 
 -11   8   4     1178.72     1220.83     50.50 o 
 -10   8   4      154.31      106.05     21.13 o 
  -9   8   4     2079.45     1989.54     49.68 o 
  -8   8   4      264.12      244.39     26.74 o 
  -7   8   4     7085.33     7085.05    113.34 o 
  -6   8   4      125.32      111.94     19.90 o 
  -5   8   4    12293.24    12614.63    239.14 o 
  -4   8   4       20.43       21.90     13.79 o 
  -3   8   4    15271.88    15540.19    438.39 o 
  -2   8   4        0.27       -0.70      8.55 o 
  -1   8   4     9012.73     8827.88     98.18 o 
   0   8   4      789.02      790.23     22.02 o 
   1   8   4     1080.89      988.75     25.64 o 
   2   8   4      913.77      799.47     27.85 o 
   3   8   4      146.48      141.94     16.67 o 
   4   8   4     3363.08     3264.33     65.08 o 
   5   8   4       14.83      -15.71     11.84 o 
   6   8   4     1207.51     1073.25     43.58 o 
   7   8   4     1585.40     1539.58     59.55 o 
   8   8   4        2.17      -14.72     17.19 o 
   9   8   4     1895.90     1910.06     59.40 o 
  10   8   4      120.50       99.47     33.71 o 
  11   8   4     1029.97     1111.04     65.56 o 
 -12   9   4        0.09      -23.32     31.20 o 
 -11   9   4      512.89      467.83     38.79 o 
 -10   9   4        0.19      -26.27     17.61 o 
  -9   9   4       58.70       35.09     18.01 o 
  -8   9   4       62.29       15.70     18.32 o 
  -7   9   4       71.40       90.33     20.51 o 
  -6   9   4      495.79      474.34     33.03 o 
  -5   9   4       28.63       37.34     20.21 o 
  -4   9   4        0.67        1.17     17.49 o 
  -3   9   4     1749.09     1779.50    131.81 o 
  -2   9   4       31.42       27.78     11.90 o 
  -1   9   4     2248.20     2202.92     47.84 o 
   0   9   4       41.03       29.34     10.47 o 
   1   9   4     6675.83     6755.10     96.91 o 
   2   9   4      131.00      197.95     74.64 o 
   3   9   4     5809.36     5873.90     93.15 o 
   4   9   4      662.05      630.70     29.57 o 
   5   9   4     8280.75     8125.16    124.14 o 
   6   9   4       13.01        5.52     17.32 o 
   7   9   4     3400.63     3444.14     76.55 o 
   8   9   4      169.67      185.30     26.15 o 
   9   9   4     1391.29     1432.06     58.26 o 
  10   9   4        7.61      -11.68     26.21 o 
  11   9   4      568.11      661.24     60.72 o 
 -11  10   4      405.89      382.71     44.24 o 
 -10  10   4       76.75       36.55     22.21 o 
  -9  10   4     2511.82     2576.86     59.48 o 
  -8  10   4       18.67        1.69     18.57 o 
  -7  10   4     7220.73     7475.58    137.26 o 
  -6  10   4        2.56       -7.61     16.74 o 
  -5  10   4     7345.30     7603.87    158.56 o 
  -4  10   4      509.64      514.38     36.72 o 
  -3  10   4    13319.50    13547.40    219.54 o 
  -2  10   4       10.74       -5.93     21.48 o 
  -1  10   4     4323.24     4459.87     76.93 o 
   0  10   4       18.16       23.07     13.62 o 
   1  10   4      502.12      495.79     28.59 o 
   2  10   4      143.44      167.07     18.23 o 
   3  10   4       15.95      -16.95     11.30 o 
   4  10   4     1049.35      986.45     36.65 o 
   5  10   4      357.24      374.63     35.49 o 
   6  10   4     2111.86     1959.35     55.07 o 
   7  10   4      835.11      714.82     36.52 o 
   8  10   4       22.26      -14.95     18.56 o 
   9  10   4     1025.23     1050.43     59.26 o 
  10  10   4       13.83      -10.81     28.68 o 
 -10  11   4       36.10       -5.89     25.31 o 
  -9  11   4       11.14      -26.86     17.90 o 
  -8  11   4      493.17      522.63     42.74 o 
  -7  11   4       79.49       57.93     26.21 o 
  -6  11   4       92.21       86.64     25.44 o 
  -5  11   4      690.08      692.33     68.24 o 
  -4  11   4      877.58      807.74     45.76 o 
  -3  11   4     1704.40     1736.88     79.71 o 
  -2  11   4       33.71       46.32     21.53 o 
  -1  11   4     5953.02     5928.46     95.88 o 
   0  11   4      474.36      429.29     32.63 o 
   1  11   4     5924.61     5713.24    122.43 o 
   2  11   4        7.00      -13.91     12.04 o 
   3  11   4     2644.17     2630.37     59.10 o 
   4  11   4        7.01      -12.20     16.82 o 
   5  11   4     1722.19     1682.23     49.63 o 
   6  11   4      289.29      288.37     60.59 o 
   7  11   4     1726.42     1710.93     55.08 o 
   8  11   4      130.33      110.42     31.00 o 
   9  11   4     1064.59     1144.30     62.93 o 
  10  11   4       30.47       16.26     32.87 o 
 -10  12   4      165.08      136.33     34.28 o 
  -9  12   4     1089.74     1059.98     58.32 o 
  -8  12   4       72.95       38.73     27.43 o 
  -7  12   4     1526.51     1636.23     66.30 o 
  -6  12   4      247.63      252.36     36.38 o 
  -5  12   4     2609.03     2656.94     82.19 o 
  -4  12   4      553.50      568.93     41.44 o 
  -3  12   4     6814.86     7150.40    202.42 o 
  -2  12   4      184.37      174.89     29.79 o 
  -1  12   4     8661.28     8878.07    397.68 o 
   0  12   4     1506.11     1485.92     45.41 o 
   1  12   4     1123.74     1090.59    111.20 o 
   2  12   4     1736.39     1689.02     46.16 o 
   3  12   4       13.37        0.32     14.10 o 
   4  12   4      606.26      586.77     31.15 o 
   5  12   4       16.66      -14.49     14.76 o 
   6  12   4      377.33      407.84     44.35 o 
   7  12   4      896.97      892.21    101.87 o 
   8  12   4      379.74      433.24     60.63 o 
   9  12   4     1752.16     1809.62     78.94 o 
  -9  13   4       95.84       61.25     31.08 o 
  -8  13   4      519.61      606.22     45.82 o 
  -7  13   4        2.34      -23.28     22.60 o 
  -6  13   4     1319.46     1353.78     62.62 o 
  -5  13   4      496.07      560.60     44.67 o 
  -4  13   4      632.50      618.32     45.05 o 
  -3  13   4     1192.56     1216.31     79.12 o 
  -2  13   4      679.84      664.47     71.33 o 
  -1  13   4      599.86      633.83     42.61 o 
   0  13   4      291.35      290.95     36.03 o 
   1  13   4      630.19      641.20     33.24 o 
   2  13   4       69.76       71.56     22.33 o 
   3  13   4     1844.55     1820.02     64.52 o 
   4  13   4      153.37      117.89     22.64 o 
   5  13   4      854.00      787.54     38.20 o 
   6  13   4        4.29      -25.04     16.70 o 
   7  13   4      782.70      743.64     50.41 o 
   8  13   4       45.74       68.56     70.96 o 
  -8  14   4      275.93      293.82     58.73 o 
  -7  14   4      785.33      748.35     49.22 o 
  -6  14   4        4.06      -14.49     25.55 o 
  -5  14   4     2078.15     2066.68     77.83 o 
  -4  14   4     1176.99     1146.99     68.06 o 
  -3  14   4     1418.80     1414.57     64.50 o 
  -2  14   4     1191.17     1161.40     57.80 o 
  -1  14   4     1736.27     1715.95     99.74 o 
   0  14   4     1698.48     1695.93    102.41 o 
   1  14   4     3097.47     2968.70    100.67 o 
   2  14   4     3005.87     2969.36    231.68 o 
   3  14   4      633.30      579.87     49.85 o 
   4  14   4     1496.77     1415.43     60.98 o 
   5  14   4       45.00       29.43     18.93 o 
   6  14   4      573.13      553.53     42.99 o 
   7  14   4      606.58      628.25     49.22 o 
  -7  15   4       16.71      -34.78     23.18 o 
  -6  15   4      773.14      677.81     50.36 o 
  -5  15   4       70.89       -0.33     26.87 o 
  -4  15   4      984.95     1047.21     59.40 o 
  -3  15   4      546.51      500.29     48.61 o 
  -2  15   4     1389.81     1550.70     72.41 o 
  -1  15   4      378.87      320.51     40.44 o 
   0  15   4     1081.05     1082.18     62.27 o 
   1  15   4       95.49       97.59     36.61 o 
   2  15   4      360.58      351.46     38.16 o 
   3  15   4     1250.02     1248.52    103.86 o 
   4  15   4       23.15        0.73     22.80 o 
   5  15   4      827.65      798.63     70.87 o 
   6  15   4       60.24       23.38     38.25 o 
  -6  16   4       20.65        5.28     56.01 o 
  -5  16   4      669.38      700.98     55.32 o 
  -4  16   4      280.19      323.16     45.04 o 
  -3  16   4      277.61      374.82     45.91 o 
  -2  16   4     1359.58     1522.22     98.69 o 
  -1  16   4       36.84       85.19     46.76 o 
   0  16   4     1517.76     1562.44     74.59 o 
   1  16   4        2.73      -17.10     22.64 o 
   2  16   4     1964.88     1839.34    104.38 o 
   3  16   4       32.72       10.89     25.36 o 
   4  16   4     1693.13     1741.90     70.23 o 
   5  16   4       84.32      106.40     42.60 o 
  -3  17   4        1.83      -21.82     27.41 o 
  -2  17   4      348.77      393.37     88.90 o 
  -1  17   4       40.78       12.13     32.59 o 
   0  17   4      118.75       30.27     46.76 o 
   1  17   4      122.26       76.73     33.44 o 
   2  17   4       27.38      -10.33     24.73 o 
   3  17   4      450.57      445.90     63.26 o 
 -13   0   5       98.63      173.65     52.20 o 
 -11   0   5      131.09      166.40     48.58 o 
  -9   0   5      267.33      225.51     28.81 o 
  -7   0   5     2731.84     2768.93     65.06 o 
  -5   0   5     6431.37     6445.47    163.64 o 
  -3   0   5    12197.12    12415.56    178.17 o 
  -1   0   5    41028.70    41181.44    520.43 o 
   1   0   5    37889.85    37776.01    479.33 o 
   3   0   5    31595.72    31580.66    658.08 o 
   5   0   5     3912.84     3794.96     60.90 o 
   7   0   5      221.64      174.26     28.83 o 
   9   0   5        0.99      -26.42     18.59 o 
  11   0   5     1367.94     1276.17     66.45 o 
 -13   1   5     2004.79     2035.33     78.16 o 
 -12   1   5       58.24       39.30     54.65 o 
 -11   1   5     3974.82     4004.88     84.66 o 
 -10   1   5       22.83       -1.43     17.23 o 
  -9   1   5     2047.22     2069.83     54.56 o 
  -8   1   5      164.14      150.22     14.79 o 
  -7   1   5     2740.05     2675.79     40.51 o 
  -6   1   5      184.30      174.99     10.88 o 
  -5   1   5     1027.75     1099.89     21.10 o 
  -4   1   5       85.46       87.63     12.69 o 
  -3   1   5      507.53      550.93     16.83 o 
  -2   1   5     1195.54     1170.98     24.12 o 
  -1   1   5       21.98       14.85     10.60 o 
   0   1   5      209.31      153.24     11.32 o 
   1   1   5       49.49       24.56      8.48 o 
   2   1   5       39.07       26.04      7.75 o 
   3   1   5     1017.33     1094.45     21.63 o 
   4   1   5      790.51      812.26     17.86 o 
   5   1   5     3167.88     3392.67     93.42 o 
   6   1   5       46.07       14.76     14.65 o 
   7   1   5     1866.03     1833.39     46.76 o 
   8   1   5       32.86        5.12     14.67 o 
   9   1   5     2788.14     2809.73     63.23 o 
  10   1   5      468.61      457.27     32.89 o 
  11   1   5     2176.95     2306.27     61.84 o 
  12   1   5       21.35       -5.10     19.46 o 
 -13   2   5      509.58      544.13     50.43 o 
 -12   2   5      525.86      619.97     41.93 o 
 -11   2   5      234.80      261.18     29.69 o 
 -10   2   5      504.64      536.54     37.60 o 
  -9   2   5        1.51        5.13     13.17 o 
  -8   2   5       23.47       17.89     10.49 o 
  -7   2   5     1632.44     1604.54     31.42 o 
  -6   2   5       36.63       24.35      6.85 o 
  -5   2   5     3502.99     3317.97     40.70 o 
  -4   2   5     1865.68     1945.53     27.13 o 
  -3   2   5    13435.56    13282.06    263.52 o 
  -2   2   5       29.90       36.84      7.49 o 
  -1   2   5    27933.61    28876.54    265.00 o 
   0   2   5     1482.77     1644.74     29.82 o 
   1   2   5    38764.77    38648.41    346.72 o 
   2   2   5      753.39      866.69     19.35 o 
   3   2   5    21704.53    22363.58    200.95 o 
   4   2   5       65.44       94.54     12.03 o 
   5   2   5     5833.94     5693.27     75.87 o 
   6   2   5     2079.31     2296.91    103.62 o 
   7   2   5     1860.31     1840.16     68.28 o 
   8   2   5      906.66      953.45     41.72 o 
   9   2   5      578.22      547.97     36.47 o 
  10   2   5      432.04      485.35     38.63 o 
  11   2   5      133.35       82.75     25.96 o 
  12   2   5       69.69       66.69     25.92 o 
 -13   3   5      638.31      699.36     51.18 o 
 -12   3   5        6.06      -21.37     19.19 o 
 -11   3   5     2551.79     2606.51     67.69 o 
 -10   3   5      512.09      504.86     35.09 o 
  -9   3   5     3927.68     4022.91     66.71 o 
  -8   3   5       99.72       49.57     13.98 o 
  -7   3   5     4749.33     4950.98     93.88 o 
  -6   3   5      644.32      594.15     21.18 o 
  -5   3   5     3035.02     2955.18     44.70 o 
  -4   3   5      970.04      931.58     16.63 o 
  -3   3   5     3194.77     3146.45     44.11 o 
  -2   3   5      818.37      720.43     19.37 o 
  -1   3   5       22.25       41.62     14.32 o 
   0   3   5     5826.62     6261.64     73.01 o 
   1   3   5      164.20      163.97     13.21 o 
   2   3   5    11927.00    12992.87    117.13 o 
   3   3   5     3290.76     3275.33     40.68 o 
   4   3   5     1665.51     1714.20     36.10 o 
   5   3   5     3384.60     3227.25     66.68 o 
   6   3   5       59.54       49.19     16.72 o 
   7   3   5     2897.92     3023.78     69.90 o 
   8   3   5        4.44      -11.19     16.53 o 
   9   3   5     1511.11     1400.86     51.89 o 
  10   3   5       38.36        9.88     20.59 o 
  11   3   5      933.84      881.71     46.85 o 
  12   3   5        3.53      -16.76     20.97 o 
 -13   4   5      104.19      113.11     33.39 o 
 -12   4   5      763.78      765.22     40.70 o 
 -11   4   5       64.45       70.76     23.32 o 
 -10   4   5     1126.89     1144.93     36.91 o 
  -9   4   5       12.63       10.03     13.15 o 
  -8   4   5     2296.83     2189.10     46.16 o 
  -7   4   5     1658.59     1652.85     45.83 o 
  -6   4   5     3963.85     3820.42     70.01 o 
  -5   4   5     3302.36     3269.37     61.91 o 
  -4   4   5     4391.17     4388.06     72.48 o 
  -3   4   5     6646.31     6765.94     78.57 o 
  -2   4   5     1571.72     1505.07     29.14 o 
  -1   4   5     6734.87     6988.36     80.62 o 
   0   4   5     4333.14     4807.34     55.91 o 
   1   4   5     5386.24     5182.44     56.97 o 
   2   4   5     5768.88     5917.35     63.20 o 
   3   4   5     6478.76     6668.87     83.28 o 
   4   4   5     1640.31     1576.23     42.54 o 
   5   4   5     6447.81     6542.68    237.55 o 
   6   4   5     5885.12     5835.95    142.55 o 
   7   4   5     1299.08     1299.59     45.99 o 
   8   4   5     4974.21     4984.74    117.77 o 
   9   4   5       63.68       39.13     21.74 o 
  10   4   5      932.07      947.62     45.64 o 
  11   4   5       49.18       40.11     24.85 o 
  12   4   5      569.69      563.83     46.17 o 
 -13   5   5      532.94      494.01     65.71 o 
 -12   5   5        2.37      -12.10     20.35 o 
 -11   5   5      810.67      781.14     40.30 o 
 -10   5   5      314.96      283.81     24.44 o 
  -9   5   5      486.57      471.99     25.46 o 
  -8   5   5     1467.63     1463.61     38.97 o 
  -7   5   5     1254.07     1185.81     39.49 o 
  -6   5   5     2978.56     3005.83     82.31 o 
  -5   5   5     1038.89     1068.95     35.31 o 
  -4   5   5     4707.06     4662.40     77.40 o 
  -3   5   5      765.22      757.11     19.52 o 
  -2   5   5     5107.17     5159.02     65.57 o 
  -1   5   5       24.88       38.52     11.62 o 
   0   5   5      444.96      421.53     14.52 o 
   1   5   5     4279.86     4524.12     52.65 o 
   2   5   5     3393.43     3495.46     44.51 o 
   3   5   5      142.62      119.65     14.71 o 
   4   5   5     4377.48     4529.11     79.36 o 
   5   5   5      627.30      584.08     30.07 o 
   6   5   5     1555.17     1538.10     49.20 o 
   7   5   5     1921.44     1899.02     96.02 o 
   8   5   5     1351.25     1285.52     52.63 o 
   9   5   5     1398.16     1377.13     51.92 o 
  10   5   5      396.27      371.97     39.98 o 
  11   5   5      186.57      148.89     29.67 o 
  12   5   5        0.73      -17.14     21.57 o 
 -12   6   5      864.97      915.26     56.60 o 
 -11   6   5       13.79      -12.13     16.31 o 
 -10   6   5     2047.23     2079.63     51.34 o 
  -9   6   5        8.55      -12.29     13.59 o 
  -8   6   5     2823.56     2958.91     67.28 o 
  -7   6   5        2.07       -5.90     14.93 o 
  -6   6   5     6558.81     6611.73    142.51 o 
  -5   6   5      760.74      706.92     30.80 o 
  -4   6   5     7740.06     7732.53    111.62 o 
  -3   6   5     6640.14     6755.37     99.40 o 
  -2   6   5      811.92      777.32     22.38 o 
  -1   6   5    12350.81    12722.14    116.72 o 
   0   6   5       55.21       45.71      8.33 o 
   1   6   5     7182.94     7295.08     76.77 o 
   2   6   5     3511.48     3258.57     53.46 o 
   3   6   5     2635.49     2591.14     54.52 o 
   4   6   5     5154.83     5149.06    133.05 o 
   5   6   5     4256.98     4261.04     97.80 o 
   6   6   5     7286.42     7322.19    141.08 o 
   7   6   5      633.64      596.40     35.88 o 
   8   6   5     2573.24     2542.33     67.08 o 
   9   6   5       29.08        1.19     20.09 o 
  10   6   5     1677.02     1645.04     63.04 o 
  11   6   5       29.49        1.11     22.15 o 
  12   6   5      666.51      692.09     64.86 o 
 -12   7   5        0.84      -33.87     22.58 o 
 -11   7   5      192.99      194.60     25.47 o 
 -10   7   5       26.15       31.04     17.19 o 
  -9   7   5      567.64      533.96     29.63 o 
  -8   7   5     1832.86     1879.20     54.12 o 
  -7   7   5      476.67      507.97     32.70 o 
  -6   7   5     3776.87     3957.23     77.10 o 
  -5   7   5       21.96      -13.87     22.54 o 
  -4   7   5     3844.68     3946.10     73.23 o 
  -3   7   5        0.67       -8.06     13.78 o 
  -2   7   5     3446.55     3490.27     52.65 o 
  -1   7   5        0.78       -9.79      6.53 o 
   0   7   5     4380.35     4241.99     51.85 o 
   1   7   5       24.57       -2.50      7.99 o 
   2   7   5     1200.45     1215.19     30.47 o 
   3   7   5       42.63       12.28     11.72 o 
   4   7   5     1908.58     1832.19     98.23 o 
   5   7   5        3.93      -11.36     13.92 o 
   6   7   5     1000.33     1027.91     40.61 o 
   7   7   5      385.49      383.70     31.46 o 
   8   7   5      430.39      434.67     34.32 o 
   9   7   5      866.64      806.92     42.13 o 
  10   7   5       49.61       47.51     22.94 o 
  11   7   5      309.86      310.07     53.47 o 
 -12   8   5      963.17     1100.32     61.62 o 
 -11   8   5       46.49        1.82     21.38 o 
 -10   8   5     2573.60     2592.71     59.95 o 
  -9   8   5        1.88      -21.26     14.17 o 
  -8   8   5     4851.65     5150.84     96.59 o 
  -7   8   5       19.38       38.37     18.93 o 
  -6   8   5     5484.98     5752.37     99.59 o 
  -5   8   5      184.08      142.88     26.89 o 
  -4   8   5     5952.19     6094.64     99.53 o 
  -3   8   5     3039.33     3142.63     64.62 o 
  -2   8   5     1436.44     1403.01     43.25 o 
  -1   8   5     1141.56     1053.17     42.36 o 
   0   8   5        5.84      -10.50      7.95 o 
   1   8   5     1639.50     1518.79     44.32 o 
   2   8   5      200.81      186.09     16.57 o 
   3   8   5     1362.75     1328.28     47.72 o 
   4   8   5     2360.55     2370.87     55.96 o 
   5   8   5        0.66      -22.70     18.79 o 
   6   8   5     4622.02     4573.64    104.80 o 
   7   8   5       66.29       49.89     20.30 o 
   8   8   5     3786.27     3875.38     86.52 o 
   9   8   5        9.69       -5.77     18.72 o 
  10   8   5     2863.82     2870.88     78.44 o 
  11   8   5       19.25      -12.88     26.78 o 
 -11   9   5        1.70      -26.21     20.93 o 
 -10   9   5       10.89        6.22     17.20 o 
  -9   9   5      163.22      114.55     23.73 o 
  -8   9   5      849.78      947.55     42.17 o 
  -7   9   5       81.42       91.45     22.35 o 
  -6   9   5     2716.61     2807.21     66.99 o 
  -5   9   5       12.12       -8.75     14.38 o 
  -4   9   5     4338.79     4431.75     83.62 o 
  -3   9   5      227.22      225.30     24.00 o 
  -2   9   5    10685.16    10538.49    144.54 o 
  -1   9   5        4.26       -8.43     11.81 o 
   0   9   5    12240.58    12543.17    163.47 o 
   1   9   5       18.20        8.76     10.15 o 
   2   9   5     6854.41     6943.27    165.34 o 
   3   9   5       95.42       56.63     15.78 o 
   4   9   5     1640.96     1614.24     46.56 o 
   5   9   5      487.34      448.02     36.03 o 
   6   9   5     1544.13     1520.65     70.08 o 
   7   9   5      243.98      250.68     29.41 o 
   8   9   5      372.54      368.19     43.67 o 
   9   9   5        2.60        7.42     20.67 o 
  10   9   5      124.65      101.98     34.67 o 
 -11  10   5       11.18      -30.60     20.40 o 
 -10  10   5     2032.57     2117.00     56.54 o 
  -9  10   5        8.06      -19.76     16.01 o 
  -8  10   5     3855.27     3971.96    103.35 o 
  -7  10   5       38.35       47.55     20.86 o 
  -6  10   5     3518.56     3611.57     79.59 o 
  -5  10   5      299.39      298.62     28.80 o 
  -4  10   5     1060.91     1040.72     40.56 o 
  -3  10   5      100.44       98.54     24.49 o 
  -2  10   5      964.27      846.31     66.16 o 
  -1  10   5      653.30      633.82     44.41 o 
   0  10   5        8.58       -9.64     11.61 o 
   1  10   5     1439.63     1498.29     50.97 o 
   2  10   5     1556.41     1502.00     37.72 o 
   3  10   5      831.38      767.69     32.65 o 
   4  10   5     1097.95      950.49     37.20 o 
   5  10   5       24.19       10.60     16.54 o 
   6  10   5     1771.41     1745.38     54.29 o 
   7  10   5       49.17       45.89     20.95 o 
   8  10   5     3713.13     3684.92    141.31 o 
   9  10   5        0.21        3.42     20.34 o 
  10  10   5     2222.48     2268.01    167.08 o 
 -10  11   5       25.75       31.21     22.39 o 
  -9  11   5       21.10       17.86     27.23 o 
  -8  11   5      881.30      840.45     43.63 o 
  -7  11   5      126.75      142.45     25.88 o 
  -6  11   5     1828.75     1878.71    130.89 o 
  -5  11   5       71.47       77.87     49.85 o 
  -4  11   5     4017.50     4227.05    105.17 o 
  -3  11   5       20.61      -16.94     19.04 o 
  -2  11   5     4704.48     4713.16    123.95 o 
  -1  11   5        2.63      -30.46     20.30 o 
   0  11   5     2405.55     2481.11     58.12 o 
   1  11   5       19.91        3.31     13.29 o 
   2  11   5      967.66      946.39     37.96 o 
   3  11   5        0.94      -18.23     12.15 o 
   4  11   5     1783.05     1750.79     50.87 o 
   5  11   5      402.39      382.20     31.45 o 
   6  11   5     1002.07      993.30     42.51 o 
   7  11   5       55.90       32.43     21.95 o 
   8  11   5      157.50      196.21     30.99 o 
   9  11   5      342.34      408.28     49.12 o 
  -9  12   5      194.28      164.60     34.26 o 
  -8  12   5     2017.78     2174.95    189.46 o 
  -7  12   5       10.56      -12.92     22.16 o 
  -6  12   5     3502.13     3639.12    100.82 o 
  -5  12   5      484.21      527.12     44.59 o 
  -4  12   5     2590.04     2763.53    120.69 o 
  -3  12   5     1468.08     1433.24     61.41 o 
  -2  12   5     1079.10     1036.74     51.86 o 
  -1  12   5     1254.34     1183.45     54.71 o 
   0  12   5       96.53       77.30     58.46 o 
   1  12   5     1242.97     1233.66     78.61 o 
   2  12   5      529.71      505.17     34.26 o 
   3  12   5      174.94      136.76     39.24 o 
   4  12   5     2688.46     2673.05     65.04 o 
   5  12   5      424.21      463.87     33.73 o 
   6  12   5     2657.76     2602.16     69.11 o 
   7  12   5       37.92       16.21     20.54 o 
   8  12   5     1984.88     1924.97     99.49 o 
   9  12   5        4.15       19.81     31.07 o 
  -9  13   5      376.69      471.27     67.61 o 
  -8  13   5      520.21      559.10     58.36 o 
  -7  13   5      967.04      883.52     87.91 o 
  -6  13   5      533.95      614.86     79.84 o 
  -5  13   5      221.46      198.66     35.84 o 
  -4  13   5      721.87      752.28     49.60 o 
  -3  13   5        1.53      -21.92     19.63 o 
  -2  13   5     1243.54     1285.93     59.59 o 
  -1  13   5      103.71      101.97     36.07 o 
   0  13   5     1351.07     1509.54     92.26 o 
   1  13   5      200.18      137.84     60.18 o 
   2  13   5     1274.35     1280.11     46.88 o 
   3  13   5       35.77       31.45     22.48 o 
   4  13   5     1691.54     1661.45     91.53 o 
   5  13   5      179.62      254.52     68.60 o 
   6  13   5      925.65      897.91     42.71 o 
   7  13   5      106.64       71.47     24.62 o 
   8  13   5      523.77      527.16     51.95 o 
  -8  14   5      882.11      857.97     54.11 o 
  -7  14   5      400.32      397.44     75.22 o 
  -6  14   5     1171.39     1259.39     82.02 o 
  -5  14   5      686.54      684.45     50.02 o 
  -4  14   5     1041.47     1070.69     59.43 o 
  -3  14   5     1311.11     1346.41     91.17 o 
  -2  14   5     1291.35     1252.40     60.69 o 
  -1  14   5     1733.95     1789.67     71.42 o 
   0  14   5      424.78      375.80     41.88 o 
   1  14   5     1345.55     1268.51     61.25 o 
   2  14   5      382.26      397.19     33.00 o 
   3  14   5     1122.33     1114.06     55.59 o 
   4  14   5     1744.79     1759.36     70.62 o 
   5  14   5      757.02      768.93     60.63 o 
   6  14   5     1291.47     1360.44     66.09 o 
   7  14   5      253.05      351.84     43.76 o 
  -6  15   5      314.15      337.80     44.90 o 
  -5  15   5      799.78      921.81     57.14 o 
  -4  15   5      729.82      799.79     55.78 o 
  -3  15   5      356.12      456.10     48.95 o 
  -2  15   5      447.17      471.62     47.09 o 
  -1  15   5       12.23        0.99     25.63 o 
   0  15   5      383.00      456.54    114.65 o 
   1  15   5      254.04      188.58     36.61 o 
   2  15   5     1084.56     1142.12    150.72 o 
   3  15   5      696.28      660.62     46.52 o 
   4  15   5      519.06      531.82     45.06 o 
   5  15   5      835.30      750.55    118.00 o 
   6  15   5      139.15       97.88     45.13 o 
  -5  16   5      570.59      625.13     52.36 o 
  -4  16   5        3.85       -6.64     29.98 o 
  -3  16   5     2134.17     2492.38    167.17 o 
  -2  16   5        2.33      -17.58     35.16 o 
  -1  16   5     1811.69     1878.41    139.05 o 
   0  16   5        0.12      -32.14     22.87 o 
   1  16   5     1320.44     1390.31    111.84 o 
   2  16   5       17.13      -20.93     41.87 o 
   3  16   5     2338.86     2438.62    144.79 o 
   4  16   5      107.40       82.41     30.18 o 
  -2  17   5      323.96      362.45     52.26 o 
  -1  17   5       14.20       -6.71     40.06 o 
   0  17   5      349.71      346.72     47.06 o 
   1  17   5       10.75       -2.35     27.75 o 
 -12   0   6       45.68        9.97     37.70 o 
 -10   0   6     1223.11     1184.71     79.39 o 
  -8   0   6     1601.05     1547.41     52.91 o 
  -6   0   6    11561.50    11370.12    174.81 o 
  -4   0   6    17174.45    17530.39    246.65 o 
  -2   0   6    10921.52    10673.58    186.20 o 
   0   0   6    26826.24    27243.19    358.48 o 
   2   0   6     1468.91     1388.58     40.68 o 
   4   0   6      153.23      136.26     16.65 o 
   6   0   6     1167.86     1176.20     75.22 o 
   8   0   6     1221.81     1247.85     81.02 o 
  10   0   6      216.57      229.79     40.47 o 
  12   0   6      334.04      304.21     47.49 o 
 -13   1   6        0.58      -32.90     21.94 o 
 -12   1   6     1099.31     1149.12     61.07 o 
 -11   1   6        4.60      -11.47     34.81 o 
 -10   1   6      939.26      875.14    101.32 o 
  -9   1   6      185.94      180.90     23.77 o 
  -8   1   6       86.85       44.87     16.64 o 
  -7   1   6       33.77       20.18      9.24 o 
  -6   1   6       50.78       79.17     10.52 o 
  -5   1   6      395.38      332.53     22.27 o 
  -4   1   6       32.98       40.77     10.57 o 
  -3   1   6     1243.20     1228.95     27.17 o 
  -2   1   6     1803.72     2002.08     39.49 o 
  -1   1   6       19.75        5.09      8.23 o 
   0   1   6     2234.03     2348.37     39.24 o 
   1   1   6      156.15      196.60     20.60 o 
   2   1   6     9735.65    10409.80    110.38 o 
   3   1   6       37.13        6.40      7.87 o 
   4   1   6     3413.06     3395.59     61.31 o 
   5   1   6       82.14       61.82     11.68 o 
   6   1   6     6580.89     6810.14    114.27 o 
   7   1   6      348.09      361.20     30.56 o 
   8   1   6     3439.54     3672.43     83.71 o 
   9   1   6       23.49       20.81     19.75 o 
  10   1   6     1475.97     1528.31     86.97 o 
  11   1   6      132.95      145.72     29.44 o 
  12   1   6      509.30      555.14     67.77 o 
 -13   2   6       17.10       -2.20     32.44 o 
 -12   2   6      222.60      223.44     36.71 o 
 -11   2   6       74.54       62.95     26.41 o 
 -10   2   6     1160.89     1139.16     44.80 o 
  -9   2   6      105.64       90.14     19.91 o 
  -8   2   6     1039.69     1033.71     31.04 o 
  -7   2   6        1.03      -18.09     18.92 o 
  -6   2   6    11045.02    10707.60    337.15 o 
  -5   2   6     2869.15     2823.17     37.72 o 
  -4   2   6    20922.84    20834.93    210.69 o 
  -3   2   6     2143.47     2330.85     42.84 o 
  -2   2   6    22170.29    22351.22    213.97 o 
  -1   2   6      418.80      422.32     17.86 o 
   0   2   6    15579.43    16077.47    159.91 o 
   1   2   6      478.90      458.07     17.77 o 
   2   2   6    10137.61    10103.03    136.85 o 
   3   2   6     2718.92     2953.00     40.07 o 
   4   2   6     3083.41     3209.54     52.97 o 
   5   2   6     2349.31     2346.55     44.92 o 
   6   2   6       86.33       53.51     23.42 o 
   7   2   6     1516.21     1439.20     49.84 o 
   8   2   6      179.76      148.07     25.09 o 
   9   2   6      178.92      161.40     27.55 o 
  10   2   6     1983.29     1984.63     65.93 o 
  11   2   6       20.11       11.60     22.01 o 
  12   2   6     1471.46     1403.56     60.13 o 
 -13   3   6       72.93       39.65     30.18 o 
 -12   3   6     1783.32     1782.46     74.56 o 
 -11   3   6      363.97      386.79     39.64 o 
 -10   3   6     1202.88     1286.48     47.82 o 
  -9   3   6      337.38      319.67     29.03 o 
  -8   3   6      498.75      518.15     38.43 o 
  -7   3   6     1408.50     1362.51     41.19 o 
  -6   3   6      174.57      180.64     28.26 o 
  -5   3   6      486.66      446.84     24.78 o 
  -4   3   6      504.83      486.21     13.66 o 
  -3   3   6     4544.94     4435.19     59.21 o 
  -2   3   6     5078.43     5284.19     67.42 o 
  -1   3   6     5329.39     5800.39     72.64 o 
   0   3   6     4049.64     4154.81     56.93 o 
   1   3   6      225.53      267.67     20.85 o 
   2   3   6     4073.26     4109.70     80.98 o 
   3   3   6       18.29       19.01      7.56 o 
   4   3   6     5040.88     5170.93     72.82 o 
   5   3   6      516.56      504.36     31.63 o 
   6   3   6     1499.14     1496.53     50.42 o 
   7   3   6      149.40      120.81     23.63 o 
   8   3   6     1162.62     1160.55     47.47 o 
   9   3   6        2.81        1.70     19.78 o 
  10   3   6     1733.57     1789.46     62.91 o 
  11   3   6      145.36      105.14     27.93 o 
  12   3   6      431.38      558.14     46.30 o 
 -12   4   6       35.24       28.83     23.22 o 
 -11   4   6      997.65      961.56     45.16 o 
 -10   4   6      389.85      391.87     33.13 o 
  -9   4   6      877.78      827.44     31.21 o 
  -8   4   6     1626.79     1567.07     40.29 o 
  -7   4   6      242.98      256.20     23.70 o 
  -6   4   6     2948.42     2960.78    101.03 o 
  -5   4   6     1045.84     1020.53     35.19 o 
  -4   4   6     4024.41     3925.72     74.82 o 
  -3   4   6      240.87      261.80     14.72 o 
  -2   4   6     5517.56     5535.19     70.45 o 
  -1   4   6     7223.69     7628.07     89.10 o 
   0   4   6    11229.67    11257.61    120.65 o 
   1   4   6     2653.34     2582.96     37.57 o 
   2   4   6     8406.85     8574.10    100.49 o 
   3   4   6     9600.90    10142.94     99.26 o 
   4   4   6     2251.90     2295.01     47.24 o 
   5   4   6     8117.88     8310.54    173.55 o 
   6   4   6       11.17       -0.25     11.89 o 
   7   4   6     2210.18     2196.14     61.45 o 
   8   4   6      794.82      834.78     57.40 o 
   9   4   6     1446.52     1412.75     81.99 o 
  10   4   6      793.67      836.07     45.12 o 
  11   4   6      720.91      781.58     46.37 o 
  12   4   6     1162.63     1250.68     57.93 o 
 -12   5   6      157.64      163.46     30.91 o 
 -11   5   6     1042.40      975.16     45.33 o 
 -10   5   6      690.38      662.19     31.59 o 
  -9   5   6      444.89      443.74     27.26 o 
  -8   5   6      276.28      287.70     26.70 o 
  -7   5   6     3373.03     3537.56     72.32 o 
  -6   5   6        4.09      -19.17     17.85 o 
  -5   5   6     3531.31     3569.73     69.49 o 
  -4   5   6      355.33      344.57     24.20 o 
  -3   5   6     1088.94     1040.63     34.32 o 
  -2   5   6     1794.40     1852.92     35.63 o 
  -1   5   6     2498.41     2564.38     43.46 o 
   0   5   6     2588.67     2670.43     44.46 o 
   1   5   6     7507.98     7946.77     82.20 o 
   2   5   6      745.17      722.66     20.09 o 
   3   5   6     1601.57     1537.29     36.06 o 
   4   5   6     1165.48     1129.10     32.59 o 
   5   5   6      218.52      196.83     19.39 o 
   6   5   6     1923.94     1892.41     55.10 o 
   7   5   6       61.82       44.44     19.77 o 
   8   5   6      740.57      740.75     39.33 o 
   9   5   6       48.57       31.94     21.64 o 
  10   5   6      516.07      559.41     44.78 o 
  11   5   6      517.56      507.82     45.78 o 
 -12   6   6        0.35      -27.48     18.32 o 
 -11   6   6     1361.18     1431.82     54.10 o 
 -10   6   6        1.50      -22.52     16.45 o 
  -9   6   6     2168.58     2241.71     52.18 o 
  -8   6   6     1922.77     1892.64     53.92 o 
  -7   6   6     1283.53     1317.63     57.82 o 
  -6   6   6     1552.59     1553.59     46.20 o 
  -5   6   6      503.71      472.30     28.54 o 
  -4   6   6     3950.85     3755.25     71.18 o 
  -3   6   6      812.04      781.94     30.62 o 
  -2   6   6     8266.70     8487.82     99.52 o 
  -1   6   6     2633.37     2588.73     44.60 o 
   0   6   6     3971.11     3889.66     49.35 o 
   1   6   6     5166.91     4855.89     58.48 o 
   2   6   6      335.56      328.56     19.87 o 
   3   6   6     7728.44     8038.71    101.06 o 
   4   6   6      745.25      717.42     27.23 o 
   5   6   6     3393.98     3404.19    114.66 o 
   6   6   6      159.62      103.19     21.42 o 
   7   6   6     2225.22     2371.22     64.53 o 
   8   6   6      876.78      810.89     41.98 o 
   9   6   6     1977.54     1953.45     63.32 o 
  10   6   6      274.26      285.98     43.05 o 
  11   6   6      277.76      330.52     51.29 o 
 -12   7   6      104.68      102.75     36.92 o 
 -11   7   6      734.41      779.36     36.39 o 
 -10   7   6      182.68      141.17     22.90 o 
  -9   7   6     1574.34     1581.27     73.57 o 
  -8   7   6        0.73       -0.41     17.95 o 
  -7   7   6     3965.69     3811.92     79.12 o 
  -6   7   6       67.88       37.51     19.06 o 
  -5   7   6     2987.65     3019.12     65.97 o 
  -4   7   6        2.66       -5.23     13.16 o 
  -3   7   6     3188.28     3062.10     63.74 o 
  -2   7   6       96.57       63.88     15.40 o 
  -1   7   6      898.26      925.28     26.88 o 
   0   7   6      610.61      564.36     22.13 o 
   1   7   6     2952.37     2937.30     43.34 o 
   2   7   6      381.40      362.85     20.75 o 
   3   7   6      253.71      290.35     21.12 o 
   4   7   6     1914.84     1952.54     44.55 o 
   5   7   6      132.06      140.20     22.10 o 
   6   7   6     1340.88     1258.49     62.76 o 
   7   7   6       19.74       -9.41     18.99 o 
   8   7   6     1280.69     1213.39     49.48 o 
   9   7   6      173.68      193.73     29.79 o 
  10   7   6      424.08      403.40     38.67 o 
  11   7   6      172.53      159.44     30.86 o 
 -11   8   6     1383.48     1527.42     49.14 o 
 -10   8   6        9.71       -4.31     17.07 o 
  -9   8   6     2132.18     2290.78     64.74 o 
  -8   8   6      816.55      861.95     45.51 o 
  -7   8   6     1784.60     1897.77     56.36 o 
  -6   8   6      991.08      896.19     39.54 o 
  -5   8   6      263.63      209.86     24.11 o 
  -4   8   6      307.65      280.84     25.43 o 
  -3   8   6      192.97      187.69     21.39 o 
  -2   8   6     1354.40     1356.70     41.86 o 
  -1   8   6      707.73      663.79     24.72 o 
   0   8   6      299.29      320.89     33.12 o 
   1   8   6     7462.63     7465.23    188.72 o 
   2   8   6      109.55      116.20     15.23 o 
   3   8   6     6424.05     6805.03    188.56 o 
   4   8   6      549.46      527.13     25.49 o 
   5   8   6     5539.72     5544.60     99.88 o 
   6   8   6      188.28      200.49     26.35 o 
   7   8   6     7190.32     7338.83    127.53 o 
   8   8   6        1.05      -27.36     18.24 o 
   9   8   6     2971.86     3048.54    156.94 o 
  10   8   6      145.28       72.15     26.87 o 
 -11   9   6      769.15      797.77     38.43 o 
 -10   9   6        5.38       -9.29     17.27 o 
  -9   9   6     1755.23     1839.16     79.20 o 
  -8   9   6       84.23       59.08     32.43 o 
  -7   9   6     5840.45     6190.90    110.94 o 
  -6   9   6        2.21      -14.01     16.76 o 
  -5   9   6     6032.91     6133.79    131.17 o 
  -4   9   6      379.78      328.37     28.52 o 
  -3   9   6     7473.46     7625.08    118.96 o 
  -2   9   6        0.07       -8.48     13.99 o 
  -1   9   6     4367.50     4291.50     79.56 o 
   0   9   6       90.77       89.06     17.42 o 
   1   9   6      182.09      196.18     21.93 o 
   2   9   6      596.83      571.02     29.82 o 
   3   9   6        9.72        7.61     12.57 o 
   4   9   6        9.58       -3.29     12.48 o 
   5   9   6      908.25      919.22     39.49 o 
   6   9   6       41.42       33.98     20.84 o 
   7   9   6        3.50        8.74     19.89 o 
   8   9   6      116.91       72.74     25.85 o 
   9   9   6      216.56      184.52     35.46 o 
  10   9   6       34.39        4.33     23.74 o 
 -10  10   6        0.05      -17.21     17.97 o 
  -9  10   6      928.49      941.79     45.33 o 
  -8  10   6       12.04       22.11     19.93 o 
  -7  10   6      861.38      846.23     50.43 o 
  -6  10   6       57.15        7.28     20.39 o 
  -5  10   6       83.17       58.61     21.54 o 
  -4  10   6       98.64       64.90     20.50 o 
  -3  10   6        0.19      -11.16     15.16 o 
  -2  10   6      744.74      697.23     45.04 o 
  -1  10   6     1816.88     1803.39     64.08 o 
   0  10   6      357.04      357.59     26.98 o 
   1  10   6     1739.05     1648.86     48.00 o 
   2  10   6      186.81      159.98     22.26 o 
   3  10   6     4211.29     4430.42    142.16 o 
   4  10   6       43.56       50.96     15.96 o 
   5  10   6     8563.72     8905.04    266.09 o 
   6  10   6        6.91       22.53     19.14 o 
   7  10   6     4965.96     5275.62    159.76 o 
   8  10   6       66.42       59.40     24.21 o 
   9  10   6     2817.80     3069.33     83.21 o 
 -10  11   6       64.30       38.62     21.07 o 
  -9  11   6     1300.23     1338.38     54.05 o 
  -8  11   6        2.63       20.79     21.47 o 
  -7  11   6     2171.33     2237.84     65.79 o 
  -6  11   6        0.29        9.27     18.50 o 
  -5  11   6     3029.37     3057.31     90.93 o 
  -4  11   6      307.20      270.31     29.28 o 
  -3  11   6     1446.27     1486.31     61.64 o 
  -2  11   6        3.61      -27.36     18.24 o 
  -1  11   6      437.21      403.77     51.56 o 
   0  11   6      125.20      131.75     27.51 o 
   1  11   6      935.80      879.79     37.40 o 
   2  11   6      108.18       79.65     20.43 o 
   3  11   6      789.10      855.21     59.26 o 
   4  11   6      170.45      180.73     40.46 o 
   5  11   6       68.38       70.30     23.05 o 
   6  11   6      791.54      759.98     49.76 o 
   7  11   6       10.88      -17.06     19.65 o 
   8  11   6      291.18      269.65     47.27 o 
   9  11   6       17.31      -25.32     26.63 o 
  -9  12   6      757.52      738.94     51.84 o 
  -8  12   6      531.59      624.46     50.12 o 
  -7  12   6     1037.78     1050.04     57.56 o 
  -6  12   6     1381.42     1352.54     62.84 o 
  -5  12   6      388.82      395.23     57.82 o 
  -4  12   6      485.22      514.12     77.67 o 
  -3  12   6      898.84      865.90     78.67 o 
  -2  12   6      442.56      402.49     62.08 o 
  -1  12   6      705.19      714.33     45.36 o 
   0  12   6      595.40      502.80     54.11 o 
   1  12   6     1741.54     1815.11     88.49 o 
   2  12   6      144.34      154.19     24.15 o 
   3  12   6     4119.76     4227.92    112.63 o 
   4  12   6       60.46       39.43     21.23 o 
   5  12   6     3279.00     3303.36    124.40 o 
   6  12   6       10.68       -2.25     18.99 o 
   7  12   6     1420.43     1483.21     56.10 o 
   8  12   6        9.14       -8.35     21.74 o 
  -8  13   6      164.26      167.12     35.81 o 
  -7  13   6      385.97      437.15     55.92 o 
  -6  13   6       24.74       12.37     25.17 o 
  -5  13   6     1147.49     1080.01     59.11 o 
  -4  13   6      453.58      473.36     46.21 o 
  -3  13   6     2014.45     1985.91    178.63 o 
  -2  13   6       52.75       24.12     23.26 o 
  -1  13   6     1906.28     1847.23    181.10 o 
   0  13   6       72.48       52.05     27.64 o 
   1  13   6     1231.67     1213.89    100.42 o 
   2  13   6      475.23      465.29     63.74 o 
   3  13   6     1191.65     1267.68     49.81 o 
   4  13   6      128.09      114.04     27.46 o 
   5  13   6      401.41      440.51    126.25 o 
   6  13   6      267.85      323.88     42.76 o 
   7  13   6        7.53      -11.37     26.34 o 
  -7  14   6      429.94      511.42     49.92 o 
  -6  14   6      754.01      762.90     52.80 o 
  -5  14   6      286.44      246.06     41.02 o 
  -4  14   6     1254.15     1239.89     64.81 o 
  -3  14   6        6.57      -28.36     28.37 o 
  -2  14   6     1042.31      946.46     61.09 o 
  -1  14   6      628.93      583.25     54.65 o 
   0  14   6     1560.40     1505.98     71.87 o 
   1  14   6     1682.24     1650.22    143.83 o 
   2  14   6      722.41      686.04     49.99 o 
   3  14   6     2421.11     2518.29     70.52 o 
   4  14   6      372.36      424.93     37.52 o 
   5  14   6     1436.57     1568.45     70.62 o 
   6  14   6       62.30       60.75     29.46 o 
  -6  15   6       21.46        3.38     27.85 o 
  -5  15   6      235.20      219.64     40.49 o 
  -4  15   6      221.72      211.62     41.95 o 
  -3  15   6      249.75      270.78     42.18 o 
  -2  15   6     1161.14     1163.08     68.16 o 
  -1  15   6     1110.23      989.41     81.20 o 
   0  15   6     1097.23     1233.25     64.49 o 
   1  15   6      128.39       58.97     29.39 o 
   2  15   6     1128.81     1110.19    107.13 o 
   3  15   6       36.96       -8.24     23.37 o 
   4  15   6      761.73      754.90     62.53 o 
   5  15   6       11.51      -22.97     24.64 o 
  -4  16   6     1138.05     1245.97     96.43 o 
  -3  16   6        7.80       31.57     32.04 o 
  -2  16   6     2137.17     2194.79    114.44 o 
  -1  16   6        3.05       11.52     26.32 o 
   0  16   6     1793.54     1699.01     76.60 o 
   1  16   6      130.85      104.06     32.84 o 
   2  16   6      943.62     1008.64    130.06 o 
   3  16   6      416.80      431.00     49.19 o 
 -11   0   7     1455.03     1433.05     93.89 o 
  -9   0   7     4639.02     4498.31    158.02 o 
  -7   0   7     3726.84     3677.22    134.28 o 
  -5   0   7     4329.66     3882.04     80.86 o 
  -3   0   7    14789.66    14425.41    212.64 o 
  -1   0   7     1210.57     1113.86     40.06 o 
   1   0   7        6.67       -5.05     13.78 o 
   3   0   7      917.62      945.71     35.39 o 
   5   0   7     1517.37     1477.99     82.83 o 
   7   0   7      584.14      529.64     60.36 o 
   9   0   7     1160.91     1112.03     85.73 o 
  11   0   7     3381.15     3596.22    162.55 o 
 -12   1   7      126.55      116.96     33.01 o 
 -11   1   7      115.11      125.46     34.09 o 
 -10   1   7       92.55       77.65     27.54 o 
  -9   1   7        9.06       24.54     49.57 o 
  -8   1   7       11.36       -6.57     14.63 o 
  -7   1   7     2200.15     2077.01     70.73 o 
  -6   1   7      474.87      450.39     40.47 o 
  -5   1   7     1183.28     1229.24     29.87 o 
  -4   1   7      258.77      257.65     16.50 o 
  -3   1   7     5008.95     4902.93     66.26 o 
  -2   1   7       11.05       -4.83      8.40 o 
  -1   1   7    13468.21    14471.26    149.76 o 
   0   1   7       56.82       61.48     10.98 o 
   1   1   7     9198.59     9249.15    104.29 o 
   2   1   7       14.42        0.86      8.53 o 
   3   1   7     5091.37     5304.49     68.56 o 
   4   1   7       17.85        5.78     12.51 o 
   5   1   7     3074.11     3083.07     86.53 o 
   6   1   7      102.69       63.26     23.71 o 
   7   1   7     1108.36     1036.87     45.10 o 
   8   1   7      596.32      606.45     38.40 o 
   9   1   7      712.41      724.20     42.65 o 
  10   1   7       29.92       69.36     25.71 o 
  11   1   7      316.54      381.23     40.71 o 
 -12   2   7       47.76       29.22     26.76 o 
 -11   2   7     1373.97     1371.82     65.85 o 
 -10   2   7       29.97      -13.97     30.18 o 
  -9   2   7     3032.36     3275.71     87.47 o 
  -8   2   7      798.34      695.16     47.56 o 
  -7   2   7     6585.48     6657.71    104.95 o 
  -6   2   7      378.50      357.74     30.10 o 
  -5   2   7    14401.01    14497.93    180.58 o 
  -4   2   7      111.26       88.98     12.16 o 
  -3   2   7     7870.41     7850.20     93.18 o 
  -2   2   7     2081.77     2074.17     38.75 o 
  -1   2   7     3368.76     3135.06     49.60 o 
   0   2   7     2253.42     2150.17     39.67 o 
   1   2   7     1829.47     1880.86     36.58 o 
   2   2   7     5682.44     5773.37     73.29 o 
   3   2   7      321.75      291.83     17.01 o 
   4   2   7     1976.67     1991.67     47.69 o 
   5   2   7     1702.76     1680.07     51.05 o 
   6   2   7       43.72       13.86     18.70 o 
   7   2   7     5272.47     5353.08    104.66 o 
   8   2   7        6.67       22.18     20.10 o 
   9   2   7     3796.93     3763.41     91.01 o 
  10   2   7       10.54      -31.63     21.09 o 
  11   2   7     1474.55     1532.90     62.55 o 
 -12   3   7      345.36      402.09     48.04 o 
 -11   3   7       24.71        6.75     27.38 o 
 -10   3   7      963.73      938.18     42.42 o 
  -9   3   7      106.13       78.35     21.89 o 
  -8   3   7        3.00       -4.63     18.94 o 
  -7   3   7     1013.23     1065.23     38.92 o 
  -6   3   7     2398.05     2386.17     56.40 o 
  -5   3   7     3831.22     3857.43     86.72 o 
  -4   3   7     2591.14     2637.18     56.53 o 
  -3   3   7     5049.36     5037.44     67.80 o 
  -2   3   7      250.47      293.49     30.02 o 
  -1   3   7     3288.09     3352.65     52.15 o 
   0   3   7      169.29      153.78     14.45 o 
   1   3   7     3732.81     3848.23     56.37 o 
   2   3   7       38.03       16.68      9.93 o 
   3   3   7     2174.53     2212.89     80.36 o 
   4   3   7      154.29      162.28     16.98 o 
   5   3   7     1809.94     1897.40     43.22 o 
   6   3   7     1077.85     1073.74     43.53 o 
   7   3   7     2147.75     2172.91     69.40 o 
   8   3   7        5.57        1.31     20.10 o 
   9   3   7      745.10      778.57     58.82 o 
  10   3   7      114.60      110.92     28.45 o 
  11   3   7       77.59       79.80     30.43 o 
 -12   4   7       72.29       37.72     30.57 o 
 -11   4   7      743.75      704.82     40.69 o 
 -10   4   7        7.12      -12.03     19.69 o 
  -9   4   7      973.33      906.11     40.60 o 
  -8   4   7      436.11      390.22     29.16 o 
  -7   4   7     2548.90     2556.42     61.11 o 
  -6   4   7      181.76      189.05     22.56 o 
  -5   4   7     5171.00     5165.40     88.31 o 
  -4   4   7     2210.21     2117.27     50.99 o 
  -3   4   7     8247.73     8152.82    115.92 o 
  -2   4   7     4375.34     4360.47     62.37 o 
  -1   4   7     4862.48     4999.71     68.25 o 
   0   4   7     6317.33     6355.95     80.61 o 
   1   4   7     1676.14     1583.70     34.35 o 
   2   4   7     8413.60     8670.42    100.57 o 
   3   4   7      415.84      440.05     22.02 o 
   4   4   7     4108.29     4200.41     67.07 o 
   5   4   7     2003.47     1993.48     45.17 o 
   6   4   7     1949.56     2051.42     58.76 o 
   7   4   7     2892.58     3141.78     76.92 o 
   8   4   7      884.67      858.34     43.33 o 
   9   4   7     2560.99     2675.11     76.27 o 
  10   4   7      113.77      132.09     29.04 o 
  11   4   7      932.95      922.76     50.72 o 
 -12   5   7      608.41      701.94     60.63 o 
 -11   5   7       16.55      -19.53     21.34 o 
 -10   5   7     1697.29     1574.95     54.90 o 
  -9   5   7        4.39       -0.24     14.91 o 
  -8   5   7      534.28      552.55     32.91 o 
  -7   5   7      562.63      571.66     32.77 o 
  -6   5   7     2229.31     2243.51     61.23 o 
  -5   5   7     1701.71     1777.01     65.75 o 
  -4   5   7     3628.23     3677.13     70.94 o 
  -3   5   7     1447.40     1443.79     41.73 o 
  -2   5   7      937.48      937.48     29.43 o 
  -1   5   7      900.79      913.71     26.98 o 
   0   5   7       10.03       11.31     10.20 o 
   1   5   7     1510.36     1498.39     33.73 o 
   2   5   7       31.75       32.92     10.05 o 
   3   5   7     1378.78     1372.94     35.49 o 
   4   5   7      244.57      212.57     20.06 o 
   5   5   7     2131.51     2164.66     48.56 o 
   6   5   7     2318.37     2334.28     52.06 o 
   7   5   7      561.19      570.63     36.57 o 
   8   5   7      812.83      833.40     42.79 o 
   9   5   7      314.27      310.06     34.86 o 
  10   5   7      790.46      775.28     45.21 o 
  11   5   7      133.71      121.82     29.18 o 
 -11   6   7      205.88      225.48     33.04 o 
 -10   6   7      306.42      358.80     35.42 o 
  -9   6   7      666.82      638.77     36.23 o 
  -8   6   7       80.37       59.26     19.95 o 
  -7   6   7     2265.68     2212.45     59.08 o 
  -6   6   7     1411.44     1411.75     56.46 o 
  -5   6   7     1609.83     1588.06     47.22 o 
  -4   6   7      961.94      946.17     53.23 o 
  -3   6   7     1231.57     1180.17     43.91 o 
  -2   6   7     2015.05     1888.05     47.95 o 
  -1   6   7      604.69      598.32     28.36 o 
   0   6   7     5752.75     5911.63     78.97 o 
   1   6   7      583.44      586.61     23.72 o 
   2   6   7     5735.17     5810.71     81.02 o 
   3   6   7       69.88       82.49     15.47 o 
   4   6   7     2822.47     2960.04     75.25 o 
   5   6   7      628.44      543.52     27.25 o 
   6   6   7     3211.79     3294.03     81.50 o 
   7   6   7      908.76      850.81     41.71 o 
   8   6   7     1275.60     1320.76     59.36 o 
   9   6   7      813.65      853.16     62.24 o 
  10   6   7      378.13      427.91     40.39 o 
 -11   7   7        4.21       -4.91     21.12 o 
 -10   7   7     1771.55     1778.46     52.60 o 
  -9   7   7       13.63       -9.85     19.10 o 
  -8   7   7     2448.05     2565.29     66.60 o 
  -7   7   7       31.29       35.53     18.02 o 
  -6   7   7     2230.05     2143.50     58.39 o 
  -5   7   7      606.21      534.95     32.30 o 
  -4   7   7      808.51      718.43     43.00 o 
  -3   7   7      492.81      461.33     27.09 o 
  -2   7   7     1143.46     1184.92     47.30 o 
  -1   7   7     1418.08     1429.31     35.09 o 
   0   7   7      675.34      640.74     25.39 o 
   1   7   7     3175.71     3276.99     55.13 o 
   2   7   7      607.90      559.10     27.78 o 
   3   7   7     1793.31     1750.26     42.35 o 
   4   7   7      314.98      260.29     22.57 o 
   5   7   7      853.42      766.77     52.51 o 
   6   7   7      146.65      175.45     21.52 o 
   7   7   7      311.81      294.69     31.88 o 
   8   7   7      499.68      573.07     41.71 o 
   9   7   7       42.44       44.50     23.84 o 
  10   7   7      729.84      756.97     45.89 o 
 -11   8   7      110.15      103.19     36.66 o 
 -10   8   7      656.50      704.49     35.52 o 
  -9   8   7      264.18      269.40     36.54 o 
  -8   8   7       51.55       98.94     23.22 o 
  -7   8   7      332.38      311.61     31.44 o 
  -6   8   7      460.45      493.17     62.45 o 
  -5   8   7      162.28      138.72     23.31 o 
  -4   8   7      590.49      551.00     30.51 o 
  -3   8   7       40.18        4.41     14.42 o 
  -2   8   7     5871.73     5918.53    102.60 o 
  -1   8   7        3.51       -7.06     13.04 o 
   0   8   7    12213.55    12388.42    140.33 o 
   1   8   7       68.62       73.46     14.97 o 
   2   8   7     6494.96     6487.63    157.84 o 
   3   8   7       82.57       69.88     20.64 o 
   4   8   7     7419.45     7568.72    212.57 o 
   5   8   7        3.64        1.34     15.02 o 
   6   8   7     3929.29     4096.95    147.47 o 
   7   8   7       44.18       25.44     17.87 o 
   8   8   7      668.45      665.54     41.21 o 
   9   8   7      259.25      310.53     35.21 o 
  10   8   7      111.13       76.12     27.57 o 
 -10   9   7     2117.25     2179.02     81.69 o 
  -9   9   7       49.72       27.13     27.33 o 
  -8   9   7     3777.07     3850.80     87.59 o 
  -7   9   7        0.90      -23.80     16.81 o 
  -6   9   7     2625.18     2672.09     84.89 o 
  -5   9   7       29.64       -5.34     17.15 o 
  -4   9   7      611.27      621.55     38.45 o 
  -3   9   7        0.44      -19.51     14.47 o 
  -2   9   7       60.44       38.27     17.60 o 
  -1   9   7      355.61      320.54     57.52 o 
   0   9   7       90.93       85.62     19.14 o 
   1   9   7      174.50      134.15     21.26 o 
   2   9   7       25.94        3.30     17.01 o 
   3   9   7       82.04       31.28     27.28 o 
   4   9   7       17.19       17.17     15.95 o 
   5   9   7       88.50       63.88     19.01 o 
   6   9   7      256.89      281.10     26.86 o 
   7   9   7       28.58       17.00     23.14 o 
   8   9   7      910.86      904.09     47.08 o 
   9   9   7        4.72       -8.24     22.35 o 
 -10  10   7      186.29      156.70     30.97 o 
  -9  10   7        2.69      -10.07     20.08 o 
  -8  10   7        1.77       33.05     22.57 o 
  -7  10   7       12.92      -21.03     23.88 o 
  -6  10   7       69.84       32.25     20.44 o 
  -5  10   7      140.43      115.86     23.51 o 
  -4  10   7     1524.88     1404.32     48.75 o 
  -3  10   7       53.82       17.90     17.34 o 
  -2  10   7     2433.84     2310.25     63.97 o 
  -1  10   7      298.87      305.77     63.26 o 
   0  10   7     6763.27     6713.07    376.29 o 
   1  10   7       13.13       31.06     17.64 o 
   2  10   7     9112.33     9477.73    367.41 o 
   3  10   7       21.82       77.39     26.75 o 
   4  10   7     7798.66     8351.17    244.14 o 
   5  10   7       34.64       51.53     21.16 o 
   6  10   7     3440.49     3623.00    161.62 o 
   7  10   7       26.02       19.62     22.09 o 
   8  10   7      643.04      638.82     43.35 o 
   9  10   7       25.53      -17.16     22.23 o 
  -9  11   7       73.67       73.61     26.73 o 
  -8  11   7     1330.36     1311.21     53.55 o 
  -7  11   7       49.80       22.44     21.58 o 
  -6  11   7      637.29      601.24     38.25 o 
  -5  11   7      185.20      173.28     26.28 o 
  -4  11   7      453.74      419.95     34.47 o 
  -3  11   7       30.44        8.18     17.54 o 
  -2  11   7      272.19      257.79     35.44 o 
  -1  11   7        2.96      -12.92     18.97 o 
   0  11   7      314.47      311.05     57.64 o 
   1  11   7     1326.49     1262.81    124.34 o 
   2  11   7       11.48       13.72     18.30 o 
   3  11   7      561.77      554.85     36.57 o 
   4  11   7      200.57      157.87     26.61 o 
   5  11   7      149.30      125.80     25.71 o 
   6  11   7       80.12       77.86     23.92 o 
   7  11   7       72.51       37.51     29.23 o 
   8  11   7      636.02      624.01     44.11 o 
  -8  12   7        3.99        2.76     21.54 o 
  -7  12   7      288.07      277.74     33.11 o 
  -6  12   7       90.19       72.03     25.42 o 
  -5  12   7      264.13      271.78     38.25 o 
  -4  12   7      780.68      759.05     49.09 o 
  -3  12   7      302.24      260.52     61.17 o 
  -2  12   7     2064.58     2084.83    107.73 o 
  -1  12   7       98.54       36.90     26.30 o 
   0  12   7     2366.52     2689.24    124.13 o 
   1  12   7      382.80      423.47     43.77 o 
   2  12   7     2793.88     2796.29    224.62 o 
   3  12   7       17.13        6.97     18.82 o 
   4  12   7     3080.13     3370.97    100.01 o 
   5  12   7       60.86       62.58     23.28 o 
   6  12   7     1709.57     1895.31    111.86 o 
   7  12   7      166.30      198.26     37.60 o 
  -7  13   7      334.74      281.98     40.67 o 
  -6  13   7     1403.29     1436.03     69.92 o 
  -5  13   7      176.66      118.00     40.06 o 
  -4  13   7     1184.77     1086.18     58.89 o 
  -3  13   7      101.58       87.89     30.21 o 
  -2  13   7      826.21      828.89     52.23 o 
  -1  13   7      382.09      383.33     57.46 o 
   0  13   7      321.15      403.01     97.70 o 
   1  13   7      355.36      406.10     44.89 o 
   2  13   7        1.11      -27.25     24.16 o 
   3  13   7      250.69      239.73     31.27 o 
   4  13   7      355.77      418.73     37.85 o 
   5  13   7      523.20      500.63     51.65 o 
   6  13   7      651.12      698.66     44.64 o 
  -6  14   7        3.53      -28.69     26.72 o 
  -5  14   7      610.33      711.91     56.66 o 
  -4  14   7      499.65      521.74     51.69 o 
  -3  14   7      816.75      786.35     54.46 o 
  -2  14   7     1780.87     1797.17    156.36 o 
  -1  14   7      475.76      564.06     91.89 o 
   0  14   7     1876.75     1877.02    155.36 o 
   1  14   7      244.11      233.31     37.50 o 
   2  14   7     1355.00     1407.57     78.12 o 
   3  14   7       62.42       62.89     30.77 o 
   4  14   7     1066.76      964.69     97.11 o 
   5  14   7      301.69      372.15     49.73 o 
  -4  15   7      252.92      317.38     66.52 o 
  -3  15   7     1042.90      965.70     59.95 o 
  -2  15   7      153.57      147.20     35.82 o 
  -1  15   7      892.87      790.58     56.49 o 
   0  15   7        0.49      -34.31     22.87 o 
   1  15   7      392.10      418.18     47.51 o 
   2  15   7       50.13      -14.62     24.67 o 
   3  15   7      246.25      231.58     40.45 o 
  -1  16   7      601.02      737.99     95.53 o 
   0  16   7      349.82      319.61     45.99 o 
 -12   0   8      992.94     1141.58     91.89 o 
 -10   0   8     1828.82     1832.27    106.01 o 
  -8   0   8     1846.99     1914.36    102.21 o 
  -6   0   8     2816.08     2644.11    114.53 o 
  -4   0   8     2822.14     2713.05     67.71 o 
  -2   0   8        9.49        3.22     18.30 o 
   0   0   8      638.08      649.64     33.13 o 
   2   0   8     1572.61     1591.21     49.65 o 
   4   0   8     1264.80     1205.75     75.95 o 
   6   0   8     5156.66     5414.35    184.84 o 
   8   0   8     6493.77     6827.65    224.34 o 
  10   0   8     3504.38     3507.42    161.10 o 
 -12   1   8       86.37      101.20     35.97 o 
 -11   1   8       25.76       12.95     27.27 o 
 -10   1   8     1035.68      944.30     57.79 o 
  -9   1   8      124.22      130.12     32.02 o 
  -8   1   8      918.03      855.49     63.99 o 
  -7   1   8       75.29       29.62     25.68 o 
  -6   1   8     7974.28     8211.57    507.95 o 
  -5   1   8       40.10       32.90     14.69 o 
  -4   1   8     8031.48     8189.74     99.95 o 
  -3   1   8       46.60       43.18     11.40 o 
  -2   1   8     6402.57     6560.50     84.49 o 
  -1   1   8       32.46       24.56     10.33 o 
   0   1   8     2337.24     2313.53     43.41 o 
   1   1   8       56.65       51.44     12.04 o 
   2   1   8     3234.73     3443.22     75.55 o 
   3   1   8       49.95       35.66     14.01 o 
   4   1   8       82.67       95.71     25.51 o 
   5   1   8      348.67      349.42     37.84 o 
   6   1   8      165.93      191.96     34.53 o 
   7   1   8      291.12      259.66     37.89 o 
   8   1   8      401.03      453.87     48.19 o 
   9   1   8      144.35      160.19     36.60 o 
  10   1   8        4.33       -6.58     30.05 o 
  11   1   8       55.73       38.99     34.60 o 
 -12   2   8      865.28      877.35     57.16 o 
 -11   2   8       20.35       10.80     27.97 o 
 -10   2   8     2515.08     2596.35     90.91 o 
  -9   2   8       65.22       23.13     27.12 o 
  -8   2   8     3281.65     3323.08     96.22 o 
  -7   2   8      113.20      129.93     79.94 o 
  -6   2   8     1995.46     2048.83     53.12 o 
  -5   2   8     1708.22     1675.11     56.03 o 
  -4   2   8     1657.45     1607.16     46.12 o 
  -3   2   8     2709.98     2672.02     47.32 o 
  -2   2   8      120.94      123.26     26.87 o 
  -1   2   8     2201.34     2207.31     42.74 o 
   0   2   8     1414.35     1331.08     32.91 o 
   1   2   8     2126.43     2205.65     42.42 o 
   2   2   8     2853.09     2857.08     48.96 o 
   3   2   8        1.01       -7.77     11.69 o 
   4   2   8     7557.50     7541.29    116.52 o 
   5   2   8      168.30      210.95     32.36 o 
   6   2   8     8221.30     8316.52    242.83 o 
   7   2   8       44.05       40.37     25.82 o 
   8   2   8     2314.33     2456.75     89.88 o 
   9   2   8       10.10        7.91     23.67 o 
  10   2   8     2131.21     2229.75    110.30 o 
  11   2   8        8.79      -20.58     29.73 o 
 -12   3   8      200.98      222.48     52.02 o 
 -11   3   8      353.98      340.66     45.47 o 
 -10   3   8      891.92      908.70     59.27 o 
  -9   3   8      688.46      657.55     50.04 o 
  -8   3   8     1162.09     1100.06     56.82 o 
  -7   3   8       12.32      -26.23     19.34 o 
  -6   3   8     3764.95     3766.06     75.59 o 
  -5   3   8      145.15      195.71     22.68 o 
  -4   3   8     3326.80     3373.39     67.98 o 
  -3   3   8        0.01        0.26     12.79 o 
  -2   3   8     2790.96     2943.60     61.76 o 
  -1   3   8      616.69      605.36     23.44 o 
   0   3   8     3028.35     3109.44     73.30 o 
   1   3   8      696.41      670.98     24.17 o 
   2   3   8     1825.49     1839.41     38.09 o 
   3   3   8      415.44      432.06     26.76 o 
   4   3   8     2507.07     2540.91     58.92 o 
   5   3   8      624.11      629.11     44.14 o 
   6   3   8      482.96      512.87     36.12 o 
   7   3   8      175.33      181.88     29.11 o 
   8   3   8        7.73       10.63     22.00 o 
   9   3   8      268.92      236.86     33.76 o 
  10   3   8       41.80       19.72     25.35 o 
 -11   4   8       19.66        0.12     28.00 o 
 -10   4   8      959.14      956.20     58.36 o 
  -9   4   8      196.59      199.07     30.51 o 
  -8   4   8     1853.51     1836.86    146.03 o 
  -7   4   8      433.96      475.12     45.31 o 
  -6   4   8     2615.03     2539.00     61.75 o 
  -5   4   8     1713.45     1639.54     47.59 o 
  -4   4   8     2894.12     2956.27     64.12 o 
  -3   4   8     6337.65     6206.98     99.34 o 
  -2   4   8      129.87      139.51     15.17 o 
  -1   4   8     4273.04     4334.71     65.09 o 
   0   4   8     1204.11     1242.21     39.75 o 
   1   4   8     2571.09     2564.91     46.83 o 
   2   4   8     2313.29     2396.04     56.18 o 
   3   4   8     2829.50     2788.50     62.06 o 
   4   4   8     4184.14     4458.73     97.43 o 
   5   4   8     1131.11     1090.60     44.20 o 
   6   4   8     3584.41     3534.58     81.90 o 
   7   4   8       70.77       60.48     22.78 o 
   8   4   8     1497.13     1510.53     57.44 o 
   9   4   8       36.44       24.14     23.06 o 
  10   4   8      716.39      680.96     44.33 o 
 -11   5   8      856.11      910.48     59.43 o 
 -10   5   8      295.92      299.70     32.67 o 
  -9   5   8      968.03     1010.31     57.42 o 
  -8   5   8     1027.01      923.69     45.71 o 
  -7   5   8      244.40      289.19     39.98 o 
  -6   5   8      884.47      847.36     45.19 o 
  -5   5   8      428.67      386.50     29.52 o 
  -4   5   8     1125.70     1069.26     39.05 o 
  -3   5   8       65.49       54.59     16.37 o 
  -2   5   8     1571.13     1536.63     47.49 o 
  -1   5   8     1870.66     1838.57     40.00 o 
   0   5   8     1953.97     1908.14     40.96 o 
   1   5   8     2419.41     2444.23     46.77 o 
   2   5   8     2264.16     2286.94     55.71 o 
   3   5   8     1572.27     1616.71     40.96 o 
   4   5   8      569.78      546.84     27.29 o 
   5   5   8     1985.16     1958.06     47.75 o 
   6   5   8      279.56      313.96     38.28 o 
   7   5   8     1575.07     1496.04     99.96 o 
   8   5   8       98.61       64.06     25.05 o 
   9   5   8      315.35      348.91     37.46 o 
  10   5   8        0.31      -18.97     22.47 o 
 -11   6   8       40.08       46.55     26.21 o 
 -10   6   8      288.13      262.95     32.37 o 
  -9   6   8      278.65      272.32     46.59 o 
  -8   6   8     1085.81     1066.28     46.17 o 
  -7   6   8      535.14      505.74     33.16 o 
  -6   6   8      302.75      282.94     37.73 o 
  -5   6   8     1314.12     1221.74     43.55 o 
  -4   6   8       48.71       34.19     16.24 o 
  -3   6   8     3796.71     3653.95    106.67 o 
  -2   6   8      327.27      303.52     24.99 o 
  -1   6   8     4832.95     4869.07    106.03 o 
   0   6   8       18.18       19.51     13.84 o 
   1   6   8     6605.52     6730.28     89.11 o 
   2   6   8     1611.77     1536.69     86.04 o 
   3   6   8     2896.37     2984.19     57.27 o 
   4   6   8     2706.12     2777.24     84.62 o 
   5   6   8     2681.27     2700.63     57.22 o 
   6   6   8      953.00      948.38     43.88 o 
   7   6   8      552.58      527.74     39.57 o 
   8   6   8     1918.01     1869.03     64.23 o 
   9   6   8        9.24      -22.27     20.86 o 
  10   6   8      612.84      600.65     46.73 o 
 -11   7   8     1143.27     1154.82     56.91 o 
 -10   7   8        5.47      -10.97     22.33 o 
  -9   7   8     1251.55     1255.60     49.98 o 
  -8   7   8      715.86      620.78     36.99 o 
  -7   7   8      440.30      495.62     34.31 o 
  -6   7   8      590.29      559.91     46.35 o 
  -5   7   8       44.69       47.90     19.74 o 
  -4   7   8     1278.90     1244.18     43.84 o 
  -3   7   8      225.34      259.74     26.45 o 
  -2   7   8     1010.12      953.91     37.37 o 
  -1   7   8     1142.82     1099.10     39.54 o 
   0   7   8     1857.48     1799.23     41.52 o 
   1   7   8     1140.11     1105.04     41.33 o 
   2   7   8        8.42      -15.57     14.25 o 
   3   7   8      672.21      630.50     34.14 o 
   4   7   8        0.38      -19.40     12.93 o 
   5   7   8      259.44      255.43     24.83 o 
   6   7   8       14.28      -25.53     18.04 o 
   7   7   8     1300.40     1336.97     59.47 o 
   8   7   8      130.87       96.07     26.93 o 
   9   7   8      829.93      729.13     45.54 o 
 -10   8   8       28.86       -1.79     17.69 o 
  -9   8   8      122.37      122.04     45.74 o 
  -8   8   8       56.74       62.55     24.01 o 
  -7   8   8     1267.63     1211.31     48.33 o 
  -6   8   8       12.44      -13.32     16.99 o 
  -5   8   8     6499.73     6502.69    113.65 o 
  -4   8   8      121.10      129.55     21.98 o 
  -3   8   8     4680.65     4740.52     89.50 o 
  -2   8   8      294.18      228.65     25.52 o 
  -1   8   8     4338.74     4384.74    101.63 o 
   0   8   8      229.97      218.01     23.72 o 
   1   8   8     9978.58    10123.08    246.97 o 
   2   8   8      115.33      106.10     21.54 o 
   3   8   8     1986.41     2114.08     91.54 o 
   4   8   8      181.81      129.74     24.51 o 
   5   8   8      694.23      678.21     32.23 o 
   6   8   8      208.47      177.67     24.12 o 
   7   8   8       87.01       51.65     25.82 o 
   8   8   8      341.29      361.61     37.53 o 
   9   8   8      187.76      118.87     30.47 o 
 -10   9   8       28.58      -11.04     19.89 o 
  -9   9   8      922.13      971.18     58.75 o 
  -8   9   8      208.90      194.75     32.49 o 
  -7   9   8      343.58      367.06     34.05 o 
  -6   9   8      126.41      130.45     24.90 o 
  -5   9   8       83.78       85.11     21.69 o 
  -4   9   8       49.01       13.74     17.40 o 
  -3   9   8      304.73      313.42     44.01 o 
  -2   9   8       48.81        6.77     16.66 o 
  -1   9   8        5.95       -4.02     16.38 o 
   0   9   8      112.80       98.47     27.35 o 
   1   9   8      204.45      233.84     27.26 o 
   2   9   8       83.35       47.67     20.53 o 
   3   9   8     1849.45     1886.60     92.89 o 
   4   9   8      275.41      297.31     31.31 o 
   5   9   8     2205.19     2300.42     65.04 o 
   6   9   8       32.77      -22.15     15.97 o 
   7   9   8     1464.85     1565.91     86.73 o 
   8   9   8       17.63        6.44     21.63 o 
  -9  10   8      140.04      106.56     38.54 o 
  -8  10   8      112.11      118.94     26.60 o 
  -7  10   8      789.15      738.75     41.28 o 
  -6  10   8        0.69      -17.71     17.14 o 
  -5  10   8     2553.68     2534.80     69.08 o 
  -4  10   8      122.79       97.26     22.46 o 
  -3  10   8     4029.28     4032.93     85.73 o 
  -2  10   8      178.04      149.93     24.04 o 
  -1  10   8     6825.20     7100.78    153.69 o 
   0  10   8       13.44       15.34     30.09 o 
   1  10   8     6625.13     6836.74    146.90 o 
   2  10   8      234.67      255.27     28.48 o 
   3  10   8     2488.90     2514.69     92.70 o 
   4  10   8       13.97      -19.45     17.78 o 
   5  10   8      525.38      562.92     39.65 o 
   6  10   8        8.14      -26.85     19.06 o 
   7  10   8        0.40      -30.47     20.31 o 
   8  10   8       37.09        2.94     23.92 o 
  -8  11   8       25.66      -12.63     20.57 o 
  -7  11   8      379.20      402.19     43.45 o 
  -6  11   8      392.67      383.90     47.58 o 
  -5  11   8      104.27       49.72     22.21 o 
  -4  11   8      136.24      103.39     24.45 o 
  -3  11   8        0.89       -9.54     17.38 o 
  -2  11   8      292.44      287.86     30.19 o 
  -1  11   8      234.41      291.10     37.36 o 
   0  11   8      764.30      738.15     48.45 o 
   1  11   8      222.58      241.95     36.65 o 
   2  11   8       26.81      -10.74     23.92 o 
   3  11   8      754.08      794.52     56.15 o 
   4  11   8        6.60      -27.03     18.02 o 
   5  11   8     1319.23     1354.80     53.66 o 
   6  11   8      106.29       75.26     25.70 o 
   7  11   8     1028.77     1103.75     62.66 o 
  -7  12   8      305.18      300.76     36.41 o 
  -6  12   8       29.43       -6.24     20.85 o 
  -5  12   8      920.82      948.83     50.35 o 
  -4  12   8      374.08      384.20     51.37 o 
  -3  12   8     2317.03     2338.11     83.97 o 
  -2  12   8      314.71      309.87     39.67 o 
  -1  12   8     2910.24     2829.81    218.46 o 
   0  12   8        7.23       -9.54     22.99 o 
   1  12   8     2803.30     3047.05    203.60 o 
   2  12   8       23.92       26.95     26.06 o 
   3  12   8     2573.94     2750.80    134.04 o 
   4  12   8      259.11      296.03     34.50 o 
   5  12   8      878.86      886.05     46.68 o 
   6  12   8      610.78      631.65     46.90 o 
  -6  13   8      145.13      111.87     34.20 o 
  -5  13   8      155.84      164.19     36.21 o 
  -4  13   8      287.70      271.04     41.72 o 
  -3  13   8       14.15      -14.48     24.60 o 
  -2  13   8      636.72      633.47     99.32 o 
  -1  13   8      266.91      233.79     39.35 o 
   0  13   8      483.13      474.01     48.43 o 
   1  13   8      737.78      754.41     52.84 o 
   2  13   8      305.23      241.22     39.54 o 
   3  13   8     1217.85     1225.39     67.07 o 
   4  13   8      106.69       51.77     25.31 o 
   5  13   8      917.53      955.55     50.39 o 
  -5  14   8      610.99      650.00     81.38 o 
  -4  14   8      273.50      299.05     44.53 o 
  -3  14   8     1411.21     1136.33     64.32 o 
  -2  14   8       24.83       31.42     29.36 o 
  -1  14   8     1837.34     1722.99     89.86 o 
   0  14   8      287.09      325.82     43.36 o 
   1  14   8      605.07      591.01     54.37 o 
   2  14   8      513.12      630.85     93.53 o 
   3  14   8      854.44      839.08     68.25 o 
   4  14   8      686.65      784.34     58.05 o 
  -2  15   8      313.95      263.44     48.39 o 
  -1  15   8       32.86        1.18     28.04 o 
   0  15   8      361.78      373.39     69.24 o 
   1  15   8       99.95       12.56     29.22 o 
 -11   0   9      993.52      955.78     90.08 o 
  -9   0   9      839.79      940.02     80.66 o 
  -7   0   9      403.22      388.44     61.81 o 
  -5   0   9        8.93      -23.56     30.99 o 
  -3   0   9      409.62      419.06     31.86 o 
  -1   0   9     3167.78     3113.06     77.45 o 
   1   0   9     3125.24     3175.92     77.79 o 
   3   0   9     6463.60     6442.57    194.44 o 
   5   0   9    12823.42    13429.15    341.05 o 
   7   0   9     5240.33     5412.54    195.53 o 
   9   0   9     1472.14     1604.52    109.31 o 
 -11   1   9     1451.38     1563.63     75.84 o 
 -10   1   9       44.55       25.53     28.00 o 
  -9   1   9     3742.04     3799.58    110.74 o 
  -8   1   9      202.66      199.01     36.36 o 
  -7   1   9     2908.35     2970.88     91.49 o 
  -6   1   9       56.31       43.87     25.90 o 
  -5   1   9     3329.36     3359.52     92.45 o 
  -4   1   9       26.05        1.97     14.74 o 
  -3   1   9     2645.99     2600.38     59.45 o 
  -2   1   9       28.01        7.82     11.36 o 
  -1   1   9      127.58      105.71     18.03 o 
   0   1   9        5.60      -15.35     10.23 o 
   1   1   9      132.83       83.02     15.42 o 
   2   1   9       31.86        4.55     12.45 o 
   3   1   9      345.41      285.70     36.28 o 
   4   1   9      723.34      727.20     47.36 o 
   5   1   9       68.06       60.75     30.03 o 
   6   1   9      378.75      325.11     41.50 o 
   7   1   9      286.08      284.72     44.91 o 
   8   1   9        3.84      -19.34     26.17 o 
   9   1   9      163.83      145.23     37.40 o 
  10   1   9       39.05        6.13     29.18 o 
 -11   2   9      800.39      840.69     59.95 o 
 -10   2   9      120.36      114.06     34.80 o 
  -9   2   9      511.72      744.36     59.98 o 
  -8   2   9      377.84      430.54     44.86 o 
  -7   2   9       57.03       29.64     26.42 o 
  -6   2   9     1853.11     1824.29     79.88 o 
  -5   2   9        7.08       -8.00     17.60 o 
  -4   2   9      743.13      698.95     37.98 o 
  -3   2   9      793.50      799.24     34.83 o 
  -2   2   9      645.48      587.66     24.62 o 
  -1   2   9     3590.73     3622.63     60.00 o 
   0   2   9       95.35      102.25     15.59 o 
   1   2   9    10343.51    10349.55    121.33 o 
   2   2   9      171.62      167.08     21.67 o 
   3   2   9     5579.43     5874.76    195.74 o 
   4   2   9      172.95      145.20     30.38 o 
   5   2   9     4389.41     4292.47    113.59 o 
   6   2   9        1.43       -3.49     23.06 o 
   7   2   9     3955.06     3998.57    115.82 o 
   8   2   9        7.00       15.55     27.49 o 
   9   2   9      802.71      765.74     56.76 o 
  10   2   9       81.32      110.19     38.69 o 
 -11   3   9      779.66      844.24     58.51 o 
 -10   3   9       97.21       77.83     35.29 o 
  -9   3   9     2030.89     1973.28     79.45 o 
  -8   3   9       51.57       20.94     26.13 o 
  -7   3   9     1564.38     1569.48     66.90 o 
  -6   3   9       71.44       86.55     20.57 o 
  -5   3   9     2407.16     2422.32     59.11 o 
  -4   3   9      240.54      248.45     24.64 o 
  -3   3   9     3390.14     3340.65     69.04 o 
  -2   3   9     1038.52     1033.67     48.51 o 
  -1   3   9      997.88      919.34     34.78 o 
   0   3   9      628.21      611.32     25.16 o 
   1   3   9     1187.72     1131.73     33.54 o 
   2   3   9     1683.86     1784.70     50.26 o 
   3   3   9        1.00      -10.07     15.68 o 
   4   3   9       46.44       31.64     23.66 o 
   5   3   9      338.53      316.74     38.51 o 
   6   3   9      649.78      610.46     47.61 o 
   7   3   9      517.08      518.30     71.87 o 
   8   3   9      353.04      303.28     71.05 o 
   9   3   9      297.28      251.60     49.57 o 
  10   3   9       59.34       28.25     32.10 o 
 -11   4   9      294.25      325.27     46.13 o 
 -10   4   9      348.78      369.84     47.69 o 
  -9   4   9      575.58      623.65     68.96 o 
  -8   4   9      393.31      443.04     47.80 o 
  -7   4   9      818.71      812.94    102.41 o 
  -6   4   9     1872.91     1837.85     53.95 o 
  -5   4   9      100.01       99.24     20.29 o 
  -4   4   9     3182.11     3124.72     68.66 o 
  -3   4   9      571.77      577.73     30.99 o 
  -2   4   9     1299.03     1169.02     40.73 o 
  -1   4   9     1600.93     1630.53     39.12 o 
   0   4   9     1070.17     1054.12     32.67 o 
   1   4   9     4395.97     4578.00    112.26 o 
   2   4   9     1445.56     1405.31     45.23 o 
   3   4   9     3963.61     4104.37     80.99 o 
   4   4   9      445.84      422.68     31.28 o 
   5   4   9     1753.06     1691.97     70.54 o 
   6   4   9      591.33      584.83     47.07 o 
   7   4   9     1266.39     1219.66     51.87 o 
   8   4   9      263.34      313.36     36.37 o 
   9   4   9      777.03      795.31     66.88 o 
 -11   5   9      387.31      444.42     52.95 o 
 -10   5   9      222.47      179.97     39.20 o 
  -9   5   9      293.74      311.82     42.68 o 
  -8   5   9        8.26        9.96     30.99 o 
  -7   5   9     1110.58     1038.11     43.33 o 
  -6   5   9     1017.42      978.63     41.95 o 
  -5   5   9     2190.42     2034.88     56.31 o 
  -4   5   9      786.67      755.14     48.15 o 
  -3   5   9      674.13      652.20     32.59 o 
  -2   5   9     2519.49     2545.69     60.68 o 
  -1   5   9     1213.04     1140.37     33.91 o 
   0   5   9     2184.34     2169.35     70.80 o 
   1   5   9     1226.46     1171.54     41.59 o 
   2   5   9     2245.45     2351.33     64.89 o 
   3   5   9       16.38      -12.07     15.78 o 
   4   5   9      654.60      626.16     39.63 o 
   5   5   9       41.29       23.70     24.73 o 
   6   5   9      828.65      841.32     42.77 o 
   7   5   9       12.44       -1.44     20.98 o 
   8   5   9      483.24      575.24     44.09 o 
   9   5   9      357.21      276.03     36.78 o 
 -10   6   9      361.16      387.95     49.27 o 
  -9   6   9       94.79       84.53     32.49 o 
  -8   6   9      609.29      620.86     37.98 o 
  -7   6   9      334.23      286.67     30.73 o 
  -6   6   9     2195.11     2228.17     61.64 o 
  -5   6   9       89.33       93.99     22.43 o 
  -4   6   9     3961.25     3839.75     79.90 o 
  -3   6   9      208.60      177.42     23.27 o 
  -2   6   9     5842.88     5940.45    113.97 o 
  -1   6   9      720.13      695.95     33.88 o 
   0   6   9     1918.32     1960.39     44.47 o 
   1   6   9     2425.41     2446.00     61.30 o 
   2   6   9     2386.67     2469.12     62.49 o 
   3   6   9     4016.82     3986.56    119.60 o 
   4   6   9      297.62      316.04     25.19 o 
   5   6   9     2082.13     2054.95     62.33 o 
   6   6   9      248.86      246.81     31.72 o 
   7   6   9      663.99      702.14     42.16 o 
   8   6   9     1019.41     1046.23     51.43 o 
   9   6   9      334.24      323.73     38.29 o 
 -10   7   9       77.95       78.93     25.99 o 
  -9   7   9      255.21      267.97     43.52 o 
  -8   7   9       90.31      135.58     36.57 o 
  -7   7   9      871.86      881.23     42.33 o 
  -6   7   9      377.76      453.04     36.08 o 
  -5   7   9      330.71      287.14     31.62 o 
  -4   7   9     1142.08     1106.67     64.78 o 
  -3   7   9        1.11      -20.17     15.28 o 
  -2   7   9     1042.43     1016.24     50.39 o 
  -1   7   9       38.73       -3.03     15.81 o 
   0   7   9     1617.18     1577.35     74.41 o 
   1   7   9        3.48      -23.53     15.69 o 
   2   7   9      783.38      738.75     36.86 o 
   3   7   9      298.94      237.19     28.14 o 
   4   7   9      978.29      985.91     42.75 o 
   5   7   9       99.97       48.01     21.79 o 
   6   7   9     1308.72     1324.40     52.64 o 
   7   7   9        0.14      -29.30     21.13 o 
   8   7   9      574.13      626.54     45.18 o 
  -9   8   9        4.05      -27.32     18.21 o 
  -8   8   9     2389.54     2562.03     74.62 o 
  -7   8   9        2.93      -31.28     22.55 o 
  -6   8   9     2149.17     2164.69     63.73 o 
  -5   8   9      291.31      262.01     36.59 o 
  -4   8   9     2827.48     2795.26     78.97 o 
  -3   8   9       18.58        0.39     18.62 o 
  -2   8   9     3745.21     3686.41     79.02 o 
  -1   8   9      285.16      255.10     27.70 o 
   0   8   9     1724.20     1615.40     65.26 o 
   1   8   9      291.47      261.07     28.15 o 
   2   8   9      874.10      871.04     39.97 o 
   3   8   9      437.37      407.14     47.33 o 
   4   8   9       10.29      -16.74     17.80 o 
   5   8   9      525.24      558.76     38.00 o 
   6   8   9      366.87      357.04     44.02 o 
   7   8   9       64.81       45.37     24.27 o 
   8   8   9      503.21      515.56     43.07 o 
  -9   9   9        7.89      -14.89     20.21 o 
  -8   9   9        7.49        2.04     21.76 o 
  -7   9   9        1.30      -22.24     19.40 o 
  -6   9   9      342.46      268.70     31.28 o 
  -5   9   9        2.82      -27.85     18.57 o 
  -4   9   9      453.79      483.77     36.84 o 
  -3   9   9       96.32       78.72     31.94 o 
  -2   9   9      814.10      803.26     39.09 o 
  -1   9   9       34.25      -14.27     16.88 o 
   0   9   9     2680.90     2657.14     85.65 o 
   1   9   9       17.96       20.66     25.56 o 
   2   9   9     3951.76     4023.83    121.75 o 
   3   9   9       42.81       14.44     19.23 o 
   4   9   9     2287.16     2477.81     68.87 o 
   5   9   9        6.99      -19.44     19.53 o 
   6   9   9     1188.68     1314.47     67.44 o 
   7   9   9       11.01       -3.92     27.72 o 
  -8  10   9     1076.68     1061.24     49.98 o 
  -7  10   9        7.53       -5.91     20.74 o 
  -6  10   9     1565.38     1617.96     73.74 o 
  -5  10   9        0.55       -9.18     19.28 o 
  -4  10   9     3977.42     4202.83     91.61 o 
  -3  10   9       61.62       65.81     21.79 o 
  -2  10   9     2742.56     2717.07     70.27 o 
  -1  10   9       17.39        6.45     24.41 o 
   0  10   9     1877.91     1724.63     77.85 o 
   1  10   9      252.22      244.44     36.40 o 
   2  10   9      183.20      113.69     30.99 o 
   3  10   9        8.05      -23.85     19.53 o 
   4  10   9       50.37      -28.37     18.91 o 
   5  10   9        9.72      -15.93     20.23 o 
   6  10   9       61.65        2.96     28.83 o 
   7  10   9       29.74       31.97     31.05 o 
  -7  11   9       83.10       68.45     26.44 o 
  -6  11   9       20.92       -4.89     20.74 o 
  -5  11   9      331.87      390.52     36.67 o 
  -4  11   9      348.29      343.43     49.16 o 
  -3  11   9      133.33       87.76     24.77 o 
  -2  11   9      718.21      695.48     39.05 o 
  -1  11   9       37.91       27.14     24.82 o 
   0  11   9     1521.65     1448.34     81.11 o 
   1  11   9       65.77       -7.46     24.79 o 
   2  11   9     1553.42     1518.88     68.88 o 
   3  11   9      198.17      179.01     35.49 o 
   4  11   9     1496.51     1575.91     57.61 o 
   5  11   9       41.90        5.41     22.18 o 
   6  11   9      950.60     1094.81     52.33 o 
  -6  12   9     1413.26     1383.53     71.37 o 
  -5  12   9        5.47      -20.37     20.72 o 
  -4  12   9     1599.63     1624.28     58.78 o 
  -3  12   9       42.94       55.54     23.10 o 
  -2  12   9     2999.27     2953.30    192.54 o 
  -1  12   9       15.88       37.61     31.36 o 
   0  12   9     2174.21     2331.76     91.15 o 
   1  12   9      781.18      793.59     54.73 o 
   2  12   9      362.54      423.03     47.42 o 
   3  12   9     1031.21      986.85    106.40 o 
   4  12   9        0.02      -20.11     20.53 o 
   5  12   9      555.08      587.63     45.45 o 
  -5  13   9      494.03      544.10     76.23 o 
  -4  13   9      595.62      699.05     54.91 o 
  -3  13   9      533.71      559.39    139.93 o 
  -2  13   9     1108.19     1117.20     97.52 o 
  -1  13   9      171.21      162.97     35.70 o 
   0  13   9      939.17      937.03     58.82 o 
   1  13   9       97.87       86.42     31.73 o 
   2  13   9      482.34      485.62     51.61 o 
   3  13   9       12.77      -13.41     25.76 o 
  -2  14   9      622.98      563.93     55.01 o 
  -1  14   9      450.95      454.69     51.99 o 
   0  14   9      696.97      668.71    103.77 o 
   1  14   9      551.53      578.29     56.13 o 
 -10   0  10       19.76       87.01     50.75 o 
  -8   0  10       37.18       20.48     40.42 o 
  -6   0  10      605.53      565.17     69.06 o 
  -4   0  10     3425.65     3437.11    132.65 o 
  -2   0  10     3408.55     3479.32     87.18 o 
   0   0  10     4741.33     4949.12    107.85 o 
   2   0  10    15411.74    15705.03    370.22 o 
   4   0  10     3797.01     3739.92    148.60 o 
   6   0  10     2002.72     1953.14    113.26 o 
   8   0  10      320.03      278.78     64.71 o 
 -10   1  10     1872.42     1787.68     80.04 o 
  -9   1  10       58.97       38.48     32.50 o 
  -8   1  10     1087.45     1166.68     63.88 o 
  -7   1  10       82.89      -14.72     25.56 o 
  -6   1  10      532.54      563.48     58.01 o 
  -5   1  10       26.01        1.22     23.58 o 
  -4   1  10       72.88       56.03     18.95 o 
  -3   1  10      183.25      143.11     21.90 o 
  -2   1  10       97.70       98.44     17.16 o 
  -1   1  10      243.16      216.08     20.59 o 
   0   1  10      107.18       65.26     17.20 o 
   1   1  10      563.01      486.91     26.34 o 
   2   1  10       15.52       11.86     20.14 o 
   3   1  10      446.56      467.58     44.30 o 
   4   1  10      457.95      480.10     46.31 o 
   5   1  10        0.15      -33.23     22.15 o 
   6   1  10     1555.34     1480.91     70.03 o 
   7   1  10        0.02      -16.68     26.02 o 
   8   1  10      980.64      947.58     61.45 o 
   9   1  10        0.02      -35.19     27.21 o 
 -10   2  10       14.71       -8.02     54.74 o 
  -9   2  10      408.75      365.11     69.15 o 
  -8   2  10       93.41      119.74     34.50 o 
  -7   2  10      183.88      137.80     33.45 o 
  -6   2  10      818.64      795.23     50.29 o 
  -5   2  10      148.87       72.62     28.43 o 
  -4   2  10     1934.13     1834.27     58.95 o 
  -3   2  10      113.58       62.11     20.48 o 
  -2   2  10     6238.72     6501.16     91.33 o 
  -1   2  10       66.80       46.39     15.26 o 
   0   2  10     4144.09     4267.55     69.46 o 
   1   2  10      104.64       56.91     19.12 o 
   2   2  10     6057.69     6260.15    130.64 o 
   3   2  10      476.58      462.16     43.52 o 
   4   2  10     3340.96     3387.02     99.50 o 
   5   2  10      142.54      146.73     32.60 o 
   6   2  10     1250.61     1272.36     77.22 o 
   7   2  10      451.19      461.41     49.01 o 
   8   2  10      125.24       43.29     32.08 o 
   9   2  10      191.81      177.22     39.21 o 
 -10   3  10      946.53      953.80     62.22 o 
  -9   3  10       28.37        5.07     29.22 o 
  -8   3  10     1759.63     1768.17     76.16 o 
  -7   3  10      248.25      221.95     38.13 o 
  -6   3  10      724.74      702.10     48.45 o 
  -5   3  10      846.66      814.39     55.16 o 
  -4   3  10      545.16      509.39     35.45 o 
  -3   3  10     1258.57     1256.47     44.08 o 
  -2   3  10      331.67      351.74     38.94 o 
  -1   3  10      839.75      841.11     30.92 o 
   0   3  10      673.72      636.71     28.21 o 
   1   3  10      142.33      133.15     28.56 o 
   2   3  10     1866.44     1834.48     91.30 o 
   3   3  10      403.43      394.33     40.87 o 
   4   3  10      543.87      524.85     44.83 o 
   5   3  10      232.19      202.07     35.37 o 
   6   3  10      602.08      541.32     54.55 o 
   7   3  10        4.06      -33.07     23.48 o 
   8   3  10      622.32      612.17     53.38 o 
   9   3  10        1.99      -22.51     28.04 o 
 -10   4  10       43.72       51.67     47.94 o 
  -9   4  10      700.66      764.74     55.94 o 
  -8   4  10       27.38       54.26     37.97 o 
  -7   4  10      711.34      725.87     76.58 o 
  -6   4  10      455.97      439.77     33.55 o 
  -5   4  10      250.64      240.60     27.53 o 
  -4   4  10     1180.55     1090.76     43.17 o 
  -3   4  10     1816.18     1721.99     66.95 o 
  -2   4  10     2373.80     2355.59     60.34 o 
  -1   4  10      133.81      102.13     22.96 o 
   0   4  10     4250.46     4248.39     69.98 o 
   1   4  10     1373.55     1455.10     48.35 o 
   2   4  10     3200.24     3246.35     73.19 o 
   3   4  10      254.36      227.82     26.59 o 
   4   4  10     1424.62     1324.46     62.80 o 
   5   4  10      369.74      388.00     44.09 o 
   6   4  10     1350.01     1283.49     68.88 o 
   7   4  10     1834.08     1922.51    150.46 o 
   8   4  10      292.78      278.29     43.16 o 
 -10   5  10      406.36      391.56     50.12 o 
  -9   5  10      354.11      446.79     51.59 o 
  -8   5  10     1052.63     1036.86     95.07 o 
  -7   5  10      578.48      600.06     53.83 o 
  -6   5  10      651.05      635.82     37.95 o 
  -5   5  10     1689.62     1655.74     53.79 o 
  -4   5  10      197.27      160.10     25.04 o 
  -3   5  10     1215.27     1231.78     45.71 o 
  -2   5  10       84.30       22.25     23.10 o 
  -1   5  10     1298.11     1237.97     43.59 o 
   0   5  10       23.39       26.86     18.26 o 
   1   5  10     1314.87     1316.47     46.21 o 
   2   5  10      526.20      577.29     33.89 o 
   3   5  10      480.44      497.79     34.30 o 
   4   5  10      729.82      634.69     83.74 o 
   5   5  10      468.50      456.70     88.45 o 
   6   5  10      407.03      398.46     46.95 o 
   7   5  10      314.72      353.57     51.76 o 
   8   5  10      425.65      511.11     55.28 o 
  -9   6  10     1038.71     1001.20    113.47 o 
  -8   6  10        1.20        9.11     29.83 o 
  -7   6  10     1616.80     1628.13     55.79 o 
  -6   6  10      117.28       66.07     24.00 o 
  -5   6  10     1784.98     1797.40     56.73 o 
  -4   6  10     1191.87     1153.67     45.27 o 
  -3   6  10     1950.26     1878.23     55.84 o 
  -2   6  10     1224.90     1213.04     45.08 o 
  -1   6  10      359.56      297.63     28.70 o 
   0   6  10     3196.86     3236.97     91.23 o 
   1   6  10       17.04       21.37     17.61 o 
   2   6  10     1813.81     1795.65     54.87 o 
   3   6  10      227.29      239.39     28.08 o 
   4   6  10      824.51      803.90     61.18 o 
   5   6  10     2085.62     2146.72     83.29 o 
   6   6  10       73.54       76.92     53.56 o 
   7   6  10     2294.70     2408.60     74.33 o 
   8   6  10       79.44      106.38     28.59 o 
  -9   7  10      402.37      416.79     51.62 o 
  -8   7  10       47.01       40.67     32.13 o 
  -7   7  10      473.85      598.19     39.43 o 
  -6   7  10        8.27      -27.21     18.71 o 
  -5   7  10     2109.84     2085.39     61.81 o 
  -4   7  10       56.43       33.33     20.86 o 
  -3   7  10     1579.35     1520.01     51.37 o 
  -2   7  10      126.81       78.98     30.54 o 
  -1   7  10      866.99      802.44     37.50 o 
   0   7  10       78.58       39.43     25.19 o 
   1   7  10     1276.01     1147.43     56.35 o 
   2   7  10       25.32       12.51     18.26 o 
   3   7  10     1962.74     1987.76     60.30 o 
   4   7  10       48.03       18.55     19.97 o 
   5   7  10      527.74      545.27     48.98 o 
   6   7  10        4.87        2.24     27.13 o 
   7   7  10      257.06      281.70     43.91 o 
  -8   8  10       13.65      -27.35     20.74 o 
  -7   8  10     1184.15     1197.29     50.14 o 
  -6   8  10       19.28        7.32     19.74 o 
  -5   8  10     1676.56     1640.30     56.79 o 
  -4   8  10      262.46      299.83     31.09 o 
  -3   8  10      757.29      771.79     39.33 o 
  -2   8  10      773.80      728.34     37.61 o 
  -1   8  10      322.72      287.58     36.83 o 
   0   8  10      362.32      345.36     40.25 o 
   1   8  10      156.85      101.14     30.22 o 
   2   8  10       29.94       41.78     31.38 o 
   3   8  10      708.33      639.48     37.86 o 
   4   8  10      228.66      222.58     37.89 o 
   5   8  10      900.59      866.59     97.87 o 
   6   8  10        5.76      -21.69     25.68 o 
   7   8  10     1053.52     1093.63     67.03 o 
  -8   9  10        1.71       -6.10     21.79 o 
  -7   9  10      265.31      337.97     35.49 o 
  -6   9  10       50.88       31.32     22.69 o 
  -5   9  10     2016.48     2021.34     64.30 o 
  -4   9  10        0.10        1.09     19.46 o 
  -3   9  10     2693.48     2711.45     71.66 o 
  -2   9  10       15.43        8.98     18.60 o 
  -1   9  10     2160.36     2198.62     79.06 o 
   0   9  10       49.54        8.74     22.30 o 
   1   9  10     2441.86     2491.21     85.04 o 
   2   9  10        3.50        8.35     24.33 o 
   3   9  10      923.34      952.91     53.36 o 
   4   9  10        3.13      -27.02     18.02 o 
   5   9  10      134.14       90.25     34.93 o 
   6   9  10        1.55      -18.99     40.60 o 
  -7  10  10     1735.06     1749.11    112.24 o 
  -6  10  10        0.21       -4.62     21.61 o 
  -5  10  10      916.21      919.98     46.23 o 
  -4  10  10      129.15      108.18     26.02 o 
  -3  10  10      631.10      604.38     39.31 o 
  -2  10  10       30.95      -17.47     22.99 o 
  -1  10  10      215.67      146.95     34.53 o 
   0  10  10       22.96      -26.83     20.12 o 
   1  10  10       18.56      -17.63     25.19 o 
   2  10  10      144.57       76.52     29.71 o 
   3  10  10      586.91      589.53     54.07 o 
   4  10  10        4.78       -4.68     22.10 o 
   5  10  10      847.63      936.40     59.72 o 
  -6  11  10        4.73       20.20     24.66 o 
  -5  11  10      925.58      981.43     48.50 o 
  -4  11  10       29.54       15.93     23.09 o 
  -3  11  10     1099.36     1111.84     49.37 o 
  -2  11  10       16.99       12.03     25.12 o 
  -1  11  10     2312.57     2397.35    132.65 o 
   0  11  10       73.84       45.24     33.35 o 
   1  11  10     1559.43     1627.47    127.51 o 
   2  11  10       10.35       -5.02     25.98 o 
   3  11  10      561.11      657.21    113.65 o 
   4  11  10        0.11      -38.40     25.60 o 
  -4  12  10      175.21      159.03     29.53 o 
  -3  12  10      809.89      770.24     54.59 o 
  -2  12  10      592.20      629.21     53.31 o 
  -1  12  10      280.37      268.32     43.10 o 
   0  12  10      915.90      929.55     79.66 o 
   1  12  10      111.04      133.93     35.27 o 
   2  12  10      798.25      817.47     97.07 o 
   3  12  10      786.31      827.16     59.45 o 
  -2  13  10       22.14       -9.13     29.35 o 
  -1  13  10      646.27      663.03     86.46 o 
   0  13  10        9.30       -9.36     26.07 o 
  -9   0  11      465.83      480.35     74.68 o 
  -7   0  11     1184.89     1221.52     92.80 o 
  -5   0  11     1726.63     1785.79    102.04 o 
  -3   0  11     5104.48     5400.94    175.24 o 
  -1   0  11     5989.54     6090.24    128.58 o 
   1   0  11     1756.43     1738.11     93.71 o 
   3   0  11     2874.43     3011.62    131.38 o 
   5   0  11      348.00      334.61     60.36 o 
   7   0  11      484.61      464.20     71.96 o 
  -9   1  11      136.00      133.68     44.49 o 
  -8   1  11       70.59       12.67     40.15 o 
  -7   1  11       10.50       -8.89     29.09 o 
  -6   1  11       48.12      -28.04     25.57 o 
  -5   1  11      299.68      232.47     39.56 o 
  -4   1  11      230.02      133.59     32.76 o 
  -3   1  11       75.40       44.54     32.74 o 
  -2   1  11      443.98      395.36     28.04 o 
  -1   1  11      309.58      310.70     25.53 o 
   0   1  11       73.58       44.11     17.89 o 
   1   1  11     2109.88     2193.83     59.98 o 
   2   1  11       11.56       25.92     22.56 o 
   3   1  11     1636.43     1739.01     70.66 o 
   4   1  11        1.23      -31.23     20.82 o 
   5   1  11     1830.07     1899.51     78.29 o 
   6   1  11        3.97      -17.10     25.44 o 
   7   1  11     1980.41     2161.50     90.16 o 
   8   1  11        1.94      -10.65     29.73 o 
  -9   2  11      410.93      401.44     50.54 o 
  -8   2  11       10.00      -37.88     25.26 o 
  -7   2  11     1068.59     1123.19     62.41 o 
  -6   2  11       43.27        8.75     25.44 o 
  -5   2  11     2079.21     2156.44     80.49 o 
  -4   2  11       94.49       32.52     45.59 o 
  -3   2  11     3714.98     3857.51     81.99 o 
  -2   2  11      269.48      243.39     30.75 o 
  -1   2  11     3054.72     3282.22     62.94 o 
   0   2  11        1.64       -0.78     14.98 o 
   1   2  11     2578.13     2645.62     65.48 o 
   2   2  11      659.26      663.90     46.40 o 
   3   2  11     1672.08     1729.71     90.85 o 
   4   2  11      373.05      311.33     40.44 o 
   5   2  11       23.74       -1.78     25.68 o 
   6   2  11      828.91      851.45     56.97 o 
   7   2  11       78.70       33.29     34.08 o 
   8   2  11      311.64      344.44     47.68 o 
  -9   3  11      325.10      281.05     46.79 o 
  -8   3  11      674.75      678.65     59.24 o 
  -7   3  11      121.65       73.34     33.68 o 
  -6   3  11      789.39      796.70     54.30 o 
  -5   3  11      124.06      116.56     33.00 o 
  -4   3  11      294.21      260.38     43.13 o 
  -3   3  11      639.32      649.42     35.91 o 
  -2   3  11      382.67      360.48     32.01 o 
  -1   3  11     2216.65     2262.71     70.49 o 
   0   3  11       77.01       52.35     21.48 o 
   1   3  11      772.11      788.05     38.34 o 
   2   3  11      172.93      137.89     31.64 o 
   3   3  11      866.83      875.40     52.80 o 
   4   3  11       25.89        6.66     25.19 o 
   5   3  11      396.21      354.52     43.36 o 
   6   3  11        2.52      -15.90     24.15 o 
   7   3  11      352.58      317.44     45.42 o 
  -9   4  11      195.98      230.71     44.18 o 
  -8   4  11      244.76      216.90     42.52 o 
  -7   4  11      731.27      767.31     97.43 o 
  -6   4  11      162.88       93.70     34.19 o 
  -5   4  11     1902.01     1782.07     57.24 o 
  -4   4  11        3.18      -18.71     22.14 o 
  -3   4  11     2465.46     2452.51     65.02 o 
  -2   4  11      100.79       82.62     21.78 o 
  -1   4  11     2978.09     2976.81     69.97 o 
   0   4  11      495.09      512.99     73.23 o 
   1   4  11     2114.08     2063.12     58.94 o 
   2   4  11     1074.04     1128.76     45.04 o 
   3   4  11     1199.80     1213.89     68.70 o 
   4   4  11      699.12      684.54     49.66 o 
   5   4  11      146.97      145.52     34.61 o 
   6   4  11     1123.98     1068.23     97.07 o 
   7   4  11        5.65       24.59     27.81 o 
  -9   5  11      159.65      127.60     39.24 o 
  -8   5  11      868.08      914.27     77.41 o 
  -7   5  11       85.50       48.89     34.19 o 
  -6   5  11      774.03      745.27     52.07 o 
  -5   5  11       28.15       18.14     21.11 o 
  -4   5  11      785.93      763.46     39.31 o 
  -3   5  11      350.50      351.66     32.32 o 
  -2   5  11     1301.87     1266.79     47.26 o 
  -1   5  11      530.49      557.78     44.26 o 
   0   5  11      161.89      136.82     55.20 o 
   1   5  11     1487.22     1507.97     52.49 o 
   2   5  11      546.34      597.07     36.00 o 
   3   5  11     1084.62     1082.32     58.36 o 
   4   5  11       31.48       44.96     26.50 o 
   5   5  11      221.68      248.37     40.44 o 
   6   5  11       22.91       -5.27     27.57 o 
   7   5  11      237.13      180.65     41.30 o 
  -8   6  11      381.03      401.44     73.95 o 
  -7   6  11      283.00      212.87     41.43 o 
  -6   6  11      365.22      372.63     35.44 o 
  -5   6  11      924.94      896.23     42.72 o 
  -4   6  11        2.89        8.96     19.09 o 
  -3   6  11     1098.61     1095.09     45.35 o 
  -2   6  11       30.26        9.49     18.77 o 
  -1   6  11     1256.04     1250.04     62.72 o 
   0   6  11      421.72      414.07     43.07 o 
   1   6  11      541.29      553.19     55.01 o 
   2   6  11     2702.83     2775.66     71.44 o 
   3   6  11        0.58       36.54     26.66 o 
   4   6  11     1965.81     2094.79     82.58 o 
   5   6  11       14.21       18.93     27.35 o 
   6   6  11     1203.31     1168.23     67.09 o 
  -8   7  11      817.30      871.35     69.05 o 
  -7   7  11       67.77       51.40     33.39 o 
  -6   7  11      899.61      908.44     45.29 o 
  -5   7  11        0.20      -28.99     19.33 o 
  -4   7  11     2015.99     2053.92     62.94 o 
  -3   7  11      263.45      191.40     27.80 o 
  -2   7  11      906.22      939.77     42.43 o 
  -1   7  11       85.10       60.19     27.25 o 
   0   7  11      787.27      776.98     50.11 o 
   1   7  11        0.57      -28.24     18.83 o 
   2   7  11      834.56      680.77     79.48 o 
   3   7  11      219.87      184.46     28.26 o 
   4   7  11      232.26      266.67     39.85 o 
   5   7  11      229.70      235.17     39.94 o 
   6   7  11        3.44       10.10     29.80 o 
  -7   8  11      184.50      164.98     31.26 o 
  -6   8  11      389.20      410.19     37.98 o 
  -5   8  11      320.13      342.26     35.41 o 
  -4   8  11       99.75       56.58     23.33 o 
  -3   8  11      109.60       51.28     21.78 o 
  -2   8  11        5.59       -6.42     51.39 o 
  -1   8  11       42.14       21.16     23.12 o 
   0   8  11      454.98      428.97     45.48 o 
   1   8  11       85.07       21.45     30.09 o 
   2   8  11     1340.51     1421.71     66.32 o 
   3   8  11        4.25       -9.72     20.30 o 
   4   8  11     1721.02     1817.33     79.18 o 
   5   8  11       21.50       50.24     31.35 o 
  -6   9  11     1621.04     1801.25     64.17 o 
  -5   9  11       25.15       -5.93     20.65 o 
  -4   9  11     1548.26     1553.52     56.93 o 
  -3   9  11        2.32       -5.47     18.67 o 
  -2   9  11     1011.86     1001.00     56.96 o 
  -1   9  11        0.47       23.56     42.60 o 
   0   9  11      252.58      254.88     41.24 o 
   1   9  11       13.87      -35.53     23.69 o 
   2   9  11       21.79      -15.27     25.81 o 
   3   9  11        5.58        6.13     27.36 o 
   4   9  11        0.39      -35.63     24.82 o 
   5   9  11        2.67      -13.38     27.35 o 
  -5  10  11       28.98       -5.01     20.88 o 
  -4  10  11       37.70        7.66     21.09 o 
  -3  10  11       13.43       -9.96     45.23 o 
  -2  10  11       92.63       51.80     34.53 o 
  -1  10  11       11.73      -17.89     24.04 o 
   0  10  11      533.72      508.35     51.24 o 
   1  10  11       11.83      -10.88     25.46 o 
   2  10  11     1376.30     1519.07    141.57 o 
   3  10  11       23.38       37.47     30.08 o 
  -4  11  11     1431.45     1530.36     59.53 o 
  -3  11  11        2.89        3.99     27.74 o 
  -2  11  11     1023.36     1021.83     62.26 o 
  -1  11  11       22.79       18.93     28.08 o 
   0  11  11      463.59      496.96     51.43 o 
   1  11  11        5.43      -32.81     27.74 o 
   2  11  11       44.75       29.07     31.69 o 
  -8   0  12      841.43      862.80     87.36 o 
  -6   0  12     1490.56     1688.08    108.20 o 
  -4   0  12     1760.18     1887.54    106.74 o 
  -2   0  12     2349.99     2441.70    114.17 o 
   0   0  12      960.84      955.60     75.04 o 
   2   0  12       60.37       48.40     36.25 o 
   4   0  12      227.00      240.35     54.20 o 
   6   0  12      622.83      618.45     73.59 o 
  -8   1  12      270.35      258.50     45.69 o 
  -7   1  12       30.23      -34.94     26.27 o 
  -6   1  12      253.08      275.68     45.58 o 
  -5   1  12       54.64       11.70     29.47 o 
  -4   1  12      863.75      867.21     56.18 o 
  -3   1  12      201.41      152.50     34.02 o 
  -2   1  12     1916.09     2051.76     72.24 o 
  -1   1  12       59.49       51.83     21.85 o 
   0   1  12     2294.62     2486.99     72.48 o 
   1   1  12       22.06       -7.66     35.89 o 
   2   1  12     2579.16     2649.95     94.59 o 
   3   1  12        0.21      -34.81     23.20 o 
   4   1  12     1190.94     1255.67     65.10 o 
   5   1  12        1.84       -4.69     24.80 o 
   6   1  12      533.78      519.74     52.84 o 
  -8   2  12      720.99      738.30    111.11 o 
  -7   2  12        0.88      -26.97     27.99 o 
  -6   2  12     1544.57     1690.92     75.64 o 
  -5   2  12       71.60       79.56     34.86 o 
  -4   2  12     1082.28     1070.36    113.29 o 
  -3   2  12      109.45       56.37     30.38 o 
  -2   2  12     2313.84     2351.71    100.01 o 
  -1   2  12      933.44      954.78     43.48 o 
   0   2  12      586.37      612.72     36.55 o 
   1   2  12      753.13      731.63     57.92 o 
   2   2  12        1.32      -23.83     21.45 o 
   3   2  12      517.45      526.46     47.73 o 
   4   2  12       98.42       51.21     29.81 o 
   5   2  12      350.85      351.40     47.04 o 
   6   2  12      540.52      578.65     55.69 o 
  -8   3  12      106.12       49.34     34.50 o 
  -7   3  12      273.59      294.56     46.51 o 
  -6   3  12      695.82      771.69     57.10 o 
  -5   3  12        8.71       -5.20     27.80 o 
  -4   3  12     2075.61     2170.61    122.32 o 
  -3   3  12      411.36      356.62     43.65 o 
  -2   3  12      459.80      467.88     52.49 o 
  -1   3  12       34.99       11.51     24.08 o 
   0   3  12      624.91      608.40     47.62 o 
   1   3  12      265.68      271.97     59.99 o 
   2   3  12     1046.26     1058.09     57.28 o 
   3   3  12       31.98       -0.26     24.83 o 
   4   3  12      342.68      320.38     42.83 o 
   5   3  12       34.84       -9.68     27.68 o 
   6   3  12      184.18      210.78     46.40 o 
  -7   4  12       16.37       40.34     33.45 o 
  -6   4  12     1368.74     1502.44     73.27 o 
  -5   4  12      215.83      201.88     38.65 o 
  -4   4  12     1533.11     1580.32     55.62 o 
  -3   4  12       93.39       72.03     24.33 o 
  -2   4  12      991.13      995.91     56.46 o 
  -1   4  12      535.44      522.96     44.06 o 
   0   4  12      610.18      601.80     45.69 o 
   1   4  12      891.63      871.59     41.84 o 
   2   4  12       17.30        4.79     22.62 o 
   3   4  12     1125.50     1148.96     64.17 o 
   4   4  12       74.69       73.58     43.77 o 
   5   4  12      533.29      557.68     53.88 o 
   6   4  12      447.34      387.52     90.08 o 
  -7   5  12      682.72      782.39     61.08 o 
  -6   5  12      231.34      225.39     64.98 o 
  -5   5  12      437.57      482.30     51.95 o 
  -4   5  12      566.75      571.55     39.17 o 
  -3   5  12      179.44      182.63     26.75 o 
  -2   5  12     1861.22     1969.80     96.68 o 
  -1   5  12       59.80       37.06     25.17 o 
   0   5  12      820.52      703.31     47.42 o 
   1   5  12       46.00       24.99     31.99 o 
   2   5  12      148.42      185.66     35.63 o 
   3   5  12      233.57      225.43     38.83 o 
   4   5  12      377.07      374.69     47.32 o 
   5   5  12      213.20      173.27     39.20 o 
  -7   6  12        3.22       21.19     31.58 o 
  -6   6  12      367.22      315.36     45.13 o 
  -5   6  12      123.02       93.51     24.86 o 
  -4   6  12      897.17      780.25     41.62 o 
  -3   6  12      637.12      659.22     37.67 o 
  -2   6  12       89.43       87.21     29.52 o 
  -1   6  12     1024.03      986.29     55.26 o 
   0   6  12        0.47      -16.34     20.98 o 
   1   6  12     1518.09     1548.85     68.64 o 
   2   6  12        0.42       -8.34     34.44 o 
   3   6  12     2320.79     2440.23    112.26 o 
   4   6  12       32.20       17.08     36.89 o 
   5   6  12      768.41      794.72     58.44 o 
  -6   7  12       69.97       57.93     32.31 o 
  -5   7  12      712.85      751.74     42.35 o 
  -4   7  12       83.72       78.61     25.38 o 
  -3   7  12      503.59      563.32     49.09 o 
  -2   7  12      256.13      229.25     36.80 o 
  -1   7  12      115.63      148.99     32.94 o 
   0   7  12      146.54      119.00     33.08 o 
   1   7  12       65.29       86.48     29.48 o 
   2   7  12      102.70       92.51     32.08 o 
   3   7  12      125.49      136.67     49.85 o 
   4   7  12      251.75      282.06     44.90 o 
  -5   8  12       64.95       47.15     24.73 o 
  -4   8  12       20.06      -24.75     19.42 o 
  -3   8  12      572.87      510.23     54.56 o 
  -2   8  12        2.53      -29.57     23.50 o 
  -1   8  12     1261.18     1228.48     71.69 o 
   0   8  12       73.19       76.36     30.86 o 
   1   8  12     1531.61     1638.15     73.21 o 
   2   8  12       15.62      -10.76     40.61 o 
   3   8  12     2995.43     3185.22    154.76 o 
  -4   9  12        7.48      -22.35     20.24 o 
  -3   9  12      101.69       65.71     29.86 o 
  -2   9  12        1.13      -35.90     24.29 o 
  -1   9  12        4.57      -35.03     28.01 o 
   0   9  12       18.82      -27.73     25.87 o 
   1   9  12       47.81       28.82     28.45 o 
   2   9  12        0.04      -35.20     25.50 o 
  -1  10  12     1338.72     1526.35     73.63 o 
  -5   0  13      393.39      423.43     74.68 o 
  -3   0  13      832.18      772.00     79.03 o 
   1   0  13      564.54      563.91     71.05 o 
   3   0  13     1183.58     1144.48     88.27 o 
  -6   1  13       23.94       -6.39     30.74 o 
  -5   1  13     1399.04     1593.92    110.21 o 
  -4   1  13       30.62      -13.68     27.88 o 
  -3   1  13     1784.80     1993.13     80.27 o 
  -2   1  13        3.79       36.48     29.73 o 
  -1   1  13     1499.03     1627.66     78.48 o 
   0   1  13       50.94       54.32     26.03 o 
   1   1  13      784.21      880.12     54.22 o 
   2   1  13       55.41       29.65     25.89 o 
   3   1  13      195.33      226.38     37.09 o 
   4   1  13        6.68        1.47     25.31 o 
  -6   2  13      138.61      166.19     40.64 o 
  -5   2  13      627.47      764.06     60.61 o 
  -4   2  13      382.30      430.35     50.92 o 
  -3   2  13      190.74      146.71     37.63 o 
  -2   2  13      623.67      669.75     40.57 o 
  -1   2  13        3.91      -12.54     22.71 o 
   0   2  13      321.74      323.00     56.19 o 
   1   2  13      202.74      217.19     48.31 o 
   2   2  13      137.15      115.26     38.06 o 
   3   2  13      901.24      858.64     56.38 o 
   4   2  13        6.53      -30.85     23.88 o 
  -6   3  13       80.93       61.56     36.89 o 
  -5   3  13      644.32      687.89    109.84 o 
  -4   3  13        8.50      -19.62     27.27 o 
  -3   3  13      758.54      863.50     55.11 o 
  -2   3  13        1.34      -24.38     24.70 o 
  -1   3  13      863.77      784.76     51.24 o 
   0   3  13      104.82      108.58     41.87 o 
   1   3  13      349.37      291.47     56.19 o 
   2   3  13      205.74      225.00     38.79 o 
   3   3  13      365.27      355.18     44.12 o 
   4   3  13      129.37      143.96     37.20 o 
  -6   4  13       69.57       49.08     34.48 o 
  -5   4  13      372.37      409.48     48.88 o 
  -4   4  13      283.82      301.23     44.54 o 
  -3   4  13       61.54       75.28     24.07 o 
  -2   4  13      734.96      727.20     49.65 o 
  -1   4  13       19.02       26.74     25.88 o 
   0   4  13      730.32      718.92     50.04 o 
   1   4  13      102.52       97.16     43.86 o 
   2   4  13      481.33      481.42     47.44 o 
   3   4  13      686.29      647.63     52.20 o 
   4   4  13      266.04      236.71     40.87 o 
  -5   5  13      851.42      826.24     57.74 o 
  -4   5  13       28.88      -20.31     28.57 o 
  -3   5  13      822.65      751.47     51.96 o 
  -2   5  13       30.97       42.48     26.97 o 
  -1   5  13      199.71      217.42     51.21 o 
   0   5  13      553.88      617.49     50.32 o 
   1   5  13       74.05       58.73     40.78 o 
   2   5  13      473.54      553.58     77.58 o 
   3   5  13      319.83      330.35     45.33 o 
  -4   6  13      659.81      668.45     44.16 o 
  -3   6  13        1.35      -31.93     25.60 o 
  -2   6  13      946.18      994.29     58.06 o 
  -1   6  13       46.10        7.35     51.84 o 
   0   6  13     1349.54     1477.76    119.63 o 
   1   6  13       22.99      -32.62     36.44 o 
   2   6  13     1215.91     1153.36     94.25 o 
  -3   7  13       77.50       54.64     31.48 o 
  -2   7  13       12.06       13.06     27.52 o 
  -1   7  13      160.37      159.87     49.48 o 
   0   7  13      243.41      256.43     40.23 o 
   1   7  13       79.36       53.44     31.07 o 
  -3   1  14       13.11      -42.30     28.20 o 
  -2   1  14      605.39      735.55     78.12 o 
   0   1  14       33.80       31.72     39.15 o 
   1   1  14       60.30       43.74     29.41 o 
  -3   2  14       71.07       65.98     31.54 o 
  -2   2  14      102.66      108.39     52.93 o 
  -1   2  14       79.42       23.20     40.06 o 
   0   2  14      878.85      873.49     77.76 o 
   1   2  14        4.10       -8.88     38.25 o 
  -2   3  14      284.92      315.75     67.25 o 
  -1   3  14      195.12      209.54     52.21 o 
   0   3  14      129.30      101.87     45.31 o 
                                                 
